# Supplementary material for: Comprehensive Identification of Sexual Dimorphism-Associated Differentially Expressed Genes in Two-Way Factorial Designed RNA-Seq Data on Japanese Quail (Coturnix coturnix japonica)
Source: PLoS One. 2015 Sep 29;10(9):e0139324. doi: 10.1371/journal.pone.0139324 (PMC4587967; doi:10.1371/journal.pone.0139324)
Supplement: S1 Appendix — (TXT) [file pone.0139324.s001.txt]

Gene_Symbol	FB_MB	FB_O	FB_T	MB_O	MB_T	O_T
TERA	5.52E-23	0.831046494	1.56E-29	1.43E-26	0.229847499	1.35E-30
UBAP2	3.20E-20	0.020675304	6.05E-18	1.23E-14	0.265220144	4.07E-11
MYP0	3.43E-15	1.38E-16	0.298357295	0.904308753	1.13E-14	5.65E-14
IRK13	1.03E-13	4.41E-17	6.73E-06	0.526387959	0.00031137	2.61E-05
BPIB3	1.24E-11	1.28E-07	2.55E-06	0.032484999	0.002864057	0.510164807
GAK4	8.74E-11	0.0018139	3.38E-11	1.70E-05	1	6.64E-05
FBX21	4.19E-09	0.003822138	5.67E-06	0.00057393	0.097724304	0.113511811
VIP	1.35E-08	0.77416707	8.87E-24	1.76E-11	2.49E-50	2.07E-22
PPR17	5.20E-08	2.33E-75	7.32E-49	1.86E-39	3.64E-15	2.64E-10
HXD3	8.82E-08	0.020196009	0.094030721	0.000253873	1.40E-14	3.06E-05
HXC4	1.53E-07	0.084668544	9.40E-09	1.05E-14	0.958757193	2.04E-13
ERVV1	7.76E-07	0.061959412	1.55E-07	9.94E-14	1	5.82E-12
CASQ2	1.80E-06	6.36E-33	0.138746121	1.37E-07	4.77E-07	4.58E-28
NIPBL	3.30E-06	0.412774501	1.23E-05	1.61E-10	0.265981473	1.07E-07
ISL1	1.66E-05	8.04E-13	0.004369974	0.031682565	1.63E-15	8.35E-23
CU058	1.91E-05	1.33E-12	1.21E-10	9.31E-32	6.16E-29	0.499036415
SOX14	5.73E-05	1.58E-07	4.79E-17	6.07E-22	4.94E-36	6.93E-05
FAT2	0.000242123	9.23E-34	0.00035347	3.37E-13	0.048357068	8.05E-22
SLN12	0.000410345	0.261468106	4.00E-05	8.57E-08	1	7.12E-07
GRP	0.000441261	1.81E-44	3.35E-44	1.33E-68	2.17E-68	0.901248266
SKOR1	0.000546396	1.33E-26	5.45E-07	2.64E-11	6.73E-21	1.71E-47
SIA8C	0.001021858	0.000154869	9.34E-05	1	1	1
CHKA	0.001021858	2.28E-06	0.002614373	9.21E-17	0.253695376	3.32E-13
SODE	0.001263139	0.000108901	8.65E-05	1.55E-15	0.842647122	7.01E-15
S620A	0.0013544	4.30E-07	1	0.284970364	2.32E-05	3.22E-07
ZIC1	0.001427263	1.17E-77	2.06E-77	1.92E-53	8.12E-54	0.911709149
KCNH2	0.001956944	2.35E-37	5.81E-06	2.07E-19	0.949213719	2.04E-20
HXB6	0.001956944	1.17E-43	0.22661625	6.35E-62	8.35E-08	2.37E-39
RTJK	0.00252077	0.000921193	0.160843675	0.5933618	2.86E-08	1.15E-06
HME2	0.00252077	1.53E-40	5.24E-39	1.34E-19	6.62E-20	0.97282455
SPAG5	0.00252077	6.76E-09	5.52E-29	3.58E-22	1.53E-47	8.12E-10
LHX8	0.00282761	2.32E-39	0.046873461	5.41E-24	4.87E-09	1.30E-47
NDF1	0.003276735	8.39E-31	0.910157967	3.25E-15	7.19E-05	8.84E-31
TMM72	0.004646169	1.55E-08	2.65E-06	0.053733358	0.302395726	0.441609671
PDYN	0.004646169	1.45E-15	0.438537193	5.31E-30	2.29E-06	3.72E-13
S10A9	0.004660329	0.233962662	0.163404208	0.001075417	0.005206556	0.820973505
TNNI1	0.004689732	0.000121095	0.005046917	0.961837891	0.391170494	0.33553857
CCNH	0.004689732	0.012902871	1.54E-08	1.89E-10	0.079901468	6.00E-16
OTOSP	0.005508664	3.34E-36	1.58E-32	9.23E-21	3.16E-17	0.336284009
KIF19	0.005902957	6.52E-07	0.347562473	0.081166449	0.007089116	3.88E-05
UCN3	0.005902957	8.43E-08	3.49E-06	2.71E-20	1.62E-17	0.501086741
KCA10	0.007073501	6.83E-14	2.85E-20	0.000391009	5.79E-09	0.012885978
UB2R2	0.007940348	0.897476165	0.000752869	0.00044361	1	0.001119183
AP1S1	0.007940348	0.000216254	1	0.950026321	0.000255683	0.000126118
COT1	0.008222905	0.535739964	0.029367598	0.00228375	0.114587462	0.123196071
CD28	0.008394311	1.55E-06	2.30E-09	0.284208962	0.013561476	0.20180565
CHD1	0.008483587	0.711343581	0.878570989	0.001350172	0.000477904	0.812405875
NR3L1	0.009081572	0.938388374	0.000936864	0.00018046	1	0.000528034
IAPP	0.009732128	3.94E-12	1.90E-08	1.88E-24	2.68E-19	0.059245492
PO6F2	0.011853612	1.94E-10	4.09E-12	0.006355692	0.000492756	0.484037467
UTS2B	0.013036651	2.02E-06	5.40E-31	0.345696328	9.98E-17	1.63E-13
PCDBD	0.01318919	0.745665432	0.050786746	2.19E-05	7.71E-08	0.087608509
LIX1	0.01318919	7.30E-17	0.02111969	2.09E-07	3.42E-09	3.53E-25
XLRS1	0.013232727	3.77E-08	6.48E-07	0.011913428	3.04E-17	1.22E-22
HMGX7	0.013770293	0.021817985	5.84E-19	4.95E-10	1.61E-09	7.05E-30
WFKN1	0.016158285	2.00E-08	0.010162453	2.79E-19	8.55E-10	0.002438007
GLL4	0.016474018	0.915273766	0.027112379	0.000174813	0.265981473	0.011818597
SPTSB	0.017486493	0.932199848	1.59E-31	0.00077452	1.28E-45	3.05E-33
MRC1	0.017524155	0.032967224	1.20E-05	0.190687639	0.473578099	0.03127116
DYR	0.017524155	4.60E-07	8.05E-16	0.111747881	1.19E-06	0.001742569
HXA4	0.018360786	6.89E-11	0.00220336	4.39E-22	0.922278143	1.45E-19
ZN226	0.018360786	5.74E-09	0.229315447	0.008252072	0.037012531	2.80E-06
HECA2	0.018965328	0.037470943	3.85E-21	0.306822909	9.38E-34	2.29E-28
BNC2	0.018965328	1.14E-38	0.000141709	4.11E-27	0.65089353	8.24E-25
MTA70	0.018965328	0.757980669	1	0.003379317	0.000534038	0.726564276
K1C14	0.019769679	0.009341982	0.481084043	0.589739093	0.010520533	0.056118072
TOM5	0.0220712	0.936466239	0.64124291	0.000613465	0.000130885	0.73746663
F174A	0.022720851	0.383894645	3.03E-18	0.024355807	1.75E-08	5.02E-15
H1FOO	0.023668356	6.96E-59	5.45E-06	2.20E-75	2.71E-15	3.24E-40
MYADM	0.025536748	5.75E-20	2.33E-23	1.48E-08	1.04E-11	0.304127624
TDT	0.025716728	0.977520782	0.585790163	0.001566679	0.000130011	0.531576403
EMP1	0.026356647	2.45E-08	5.60E-09	1.45E-19	0.007723266	2.50E-28
GLHA	0.028708782	0.749189963	1.43E-09	0.000239635	0.001508501	1.09E-10
I5P1	0.028730823	1.93E-12	2.06E-17	0.000198898	1.13E-07	0.134133234
CEL2A	0.033439904	1	0.254190629	0.008113295	0.050259778	0.326709384
CYTL1	0.033439904	6.09E-07	0.697066036	0.05310601	0.009083016	7.26E-06
BHMT1	0.038159404	0.106811808	9.11E-16	6.81E-07	4.36E-27	2.60E-10
MUC5B	0.039775731	0.401628651	5.57E-10	6.69E-05	0.000513587	3.03E-12
ANGP1	0.040117843	2.23E-11	2.32E-25	0.000219176	5.95E-15	2.54E-05
SOSD1	0.040305036	4.56E-07	2.30E-14	2.14E-15	1.25E-24	0.004756852
VAX1	0.040497609	1	1	0.000571218	0.001245478	1
URP2	0.041457141	0.472561572	0.000148722	9.79E-05	0.428146819	5.19E-06
LYRM7	0.041457141	0.001690655	0.000439925	3.44E-10	0.696079934	2.44E-11
ARSB	0.043542427	2.04E-07	0.326513132	0.03873884	3.07E-05	4.63E-10
RN122	0.044287372	3.94E-38	0.024311323	6.69E-27	6.15E-08	4.36E-48
VAS1L	0.049904261	0.266865011	7.94E-16	0.087206619	1.97E-07	4.95E-12
HXA2	0.052280229	3.28E-09	0.001849924	2.51E-19	0.821254682	1.60E-18
AVE	0.05821209	0.782835419	8.03E-05	0.000701547	0.249960553	1.21E-05
LPAR1	0.058454832	0.480956745	0.000477721	0.035926001	0.611477914	0.006329838
PAX6	0.059204933	1.21E-44	2.82E-44	4.68E-31	6.33E-30	0.975381812
PCDG8	0.064295647	0.941949994	0.473100116	0.000401605	7.35E-05	0.499121026
MNX1	0.069790843	1.90E-44	0.576544576	1.11E-58	0.019624288	4.41E-48
GKN1	0.071872281	0.261414076	0.001095872	0.104451422	0.634969399	0.032510347
PCDB1	0.071872281	2.18E-05	1.62E-11	0.151798396	1.48E-05	0.003794361
ATP5I	0.071872281	0.119765884	0.864001076	4.97E-06	0.007500309	0.06672005
BSH	0.073091491	7.25E-17	0.039979527	8.15E-11	0.489821922	8.98E-12
SIX3	0.073479474	3.32E-11	7.30E-11	3.70E-21	3.39E-20	0.974936926
ATG10	0.073479474	0.67584638	4.21E-06	0.021153408	0.100055056	4.23E-05
RM17	0.073479474	0.02616619	4.87E-05	0.620473664	0.27939537	0.091907436
CETN3	0.073479474	0.090014174	0.002341909	0.326380766	0.898304122	0.232663685
S100Z	0.073978928	0.010810469	0.035372745	1	0.583591998	0.585689375
UPK3A	0.076371004	0.196299388	0.754657231	1.73E-05	0.016285854	0.095411001
GLCM	0.077113382	0.015441051	0.709646161	6.96E-08	0.000741132	0.034829071
PCDGB	0.077318665	0.106811808	0.837334782	5.14E-06	0.005729245	0.050131125
ACMSD	0.084469047	8.57E-07	0.00053127	0.017548912	0.422439431	0.147416456
ADM2	0.084469047	8.04E-06	0.073834753	0.06600431	0.433554822	0.008470017
CTRC	0.092845722	1	1	0.016856922	0.012547504	1
HSPB1	0.092845722	6.96E-26	0.070608694	6.03E-39	0.395641	9.26E-35
RT36	0.095015163	0.926035152	6.35E-08	0.003821722	0.009594544	2.51E-08
RASEF	0.098045026	0.872600951	0.989033071	0.002653876	0.005083439	0.877633852
MFRP	0.098153325	0.000250266	0.268550538	0.294297543	0.145550311	0.011958503
CTR2	0.098317687	0.008308139	0.010478624	1	1	1
CPT1B	0.098317687	5.07E-09	1.35E-49	2.32E-17	3.44E-38	1.58E-75
RIOK2	0.099512075	5.44E-08	0.177613926	0.00827823	0.208272539	5.11E-05
ATPA	0.107429969	0.10740576	0.803137307	8.94E-06	0.015947794	0.048449346
THIM	0.112289763	8.11E-14	0.009542729	1.27E-06	0.955436386	7.13E-07
TBCA	0.112289763	0.399475645	0.000472954	0.094414652	0.478152673	0.011702175
NOS1	0.113143431	8.23E-26	0.316294801	8.15E-16	0.096503061	3.98E-22
FEZF1	0.113834716	2.09E-07	0.304643264	0.001424879	0.077295299	4.69E-06
RPA49	0.116417025	0.755931067	0.006994028	0.025851123	0.996270565	0.021293064
CE044	0.118409591	0.110346865	5.56E-05	1.13E-05	0.209028205	9.02E-09
ZPI	0.121038516	0.000913107	0.962023415	0.328739594	0.007994332	0.000699609
ACHA7	0.132088182	1.43E-05	2.19E-09	1.56E-12	0.000973141	1.51E-23
ZFAN5	0.141382873	6.04E-07	5.15E-24	0.020602058	5.35E-15	3.06E-08
WDR70	0.146052142	0.446860078	0.001469305	0.096801391	0.606948114	0.021625084
FMOD	0.152301588	2.82E-05	5.04E-06	0.138867011	7.72E-13	1.24E-17
PENK	0.152301588	0.270179266	0.389926131	0.189562948	0.09847595	0.809500537
FGF7	0.154059981	1.41E-10	0.194499047	1.21E-05	0.254175193	1.23E-07
TNFL8	0.158159424	0.262188596	0.970439713	0.206197297	0.007885565	0.200385825
PRDM8	0.167455955	5.38E-66	7.62E-67	4.86E-55	1.26E-55	0.81737584
NDF2	0.171126633	2.40E-31	2.79E-22	3.77E-22	5.25E-14	0.003107999
BATF3	0.171126633	0.000880198	7.65E-28	0.471605808	1.11E-17	3.06E-17
RT30	0.17982074	0.000276923	3.36E-09	0.298020333	0.000718469	0.027484108
NKX63	0.180854075	0.297420002	0.40345967	0.200755704	0.129128117	0.839816528
ATG11	0.180854075	0.106811808	0.557670173	0.601978764	0.003968554	0.031610583
ASTL	0.180854075	1.32E-05	0.004262741	0.029922331	0.657451699	0.110496273
ESPN	0.180854075	1.14E-08	5.54E-07	0.001380923	0.011785877	0.527709653
DRS7C	0.180854075	1.62E-13	7.95E-26	4.89E-07	1.03E-17	0.000392292
LEF1	0.180854075	0.010900878	2.84E-18	1.22E-07	1.78E-28	1.80E-10
WDR41	0.180854075	0.004640313	0.020160427	5.78E-08	8.44E-07	0.631007952
PLAP	0.181216817	2.41E-11	6.77E-07	2.62E-05	0.016218814	0.082667884
FBX4	0.182133884	2.75E-07	1.38E-18	0.009000186	5.98E-11	0.000107229
CLD3	0.183215711	1.83E-07	0.003603362	0.001856133	0.596967663	0.010647061
ALD2	0.183215711	8.86E-24	1.52E-08	1.97E-34	2.58E-16	9.97E-06
PK3C3	0.183215711	1	1.41E-06	0.014644299	0.023055947	1.32E-06
OPN4	0.188968339	0.001405961	6.30E-05	0.451649781	4.17E-10	5.19E-12
ATS19	0.188968339	9.19E-18	0.193990878	8.03E-11	7.93E-05	1.09E-23
ZN608	0.193109541	3.25E-06	1.23E-16	1.44E-12	1.50E-25	0.00017019
CDK15	0.200047964	0.020166872	0.153023289	9.62E-07	7.01E-05	0.368030037
OASL2	0.200047964	2.69E-17	1.61E-10	4.17E-27	3.88E-05	1.20E-41
PLLP	0.200751912	6.79E-52	1.45E-49	7.92E-63	1.12E-60	0.660070358
HBE	0.203274679	1	0.127048204	0.017921691	0.393069354	0.123788408
RM50	0.211144844	0.002449805	1.61E-10	0.567393284	6.52E-05	0.000912983
RS23	0.216396143	0.000508796	3.79E-05	0.32225842	0.106894502	0.596301035
MLRA	0.218433692	0.00087668	0.522066381	8.34E-09	0.001946021	0.005743337
ASIC5	0.221878767	0.137028623	0.296459833	0.460691372	0.000948446	0.011081639
PPR3A	0.221878767	0.022887707	0.367335859	9.70E-07	0.000556756	0.172805828
IFNB	0.221878767	0.038372225	0.110946256	0.893651182	0.518712409	0.65262523
MDR1A	0.221878767	5.90E-22	0.000210407	1.81E-18	0.101874874	3.76E-12
RT27	0.221878767	0.210923279	0.059327041	0.346928189	0.684855564	0.601524676
PTF1A	0.222289746	0.045634727	0.000252796	0.832127775	6.82E-10	7.27E-09
GLD2	0.222289746	0.770397177	1.19E-23	0.051161148	2.34E-15	3.00E-22
SKOR2	0.226860608	4.32E-06	0.004157838	0.010578556	0.548752899	0.050131125
GSTA1	0.234285234	0.001332292	0.079951467	0.335392584	0.651202564	0.150081126
CO6A2	0.237166116	5.67E-20	0.001289743	3.88E-29	0.439364563	1.13E-32
STAG3	0.243598386	2.03E-05	7.53E-16	0.045689877	6.73E-10	5.46E-05
CHSP1	0.246815703	0.135500014	2.64E-15	7.70E-05	9.68E-24	1.65E-10
CH004	0.248887172	4.88E-12	1.46E-05	3.28E-06	2.09E-11	6.20E-27
OBCAM	0.253436247	0.00232108	0.119908785	0.32262551	0.532763925	0.110393768
PRLD2	0.256331148	2.99E-19	1.59E-15	1.76E-28	4.56E-24	0.324511763
K1C12	0.256871209	0.487142934	0.815425037	0.125336003	0.009949319	0.298836402
IFI6	0.257704529	4.56E-07	0.021981725	1.62E-13	0.95498024	1.85E-12
PELO	0.257704529	0.0398272	0.012129409	0.913505168	0.866553588	0.727074468
SMC2	0.257704529	8.20E-58	1.04E-85	1.97E-49	3.29E-77	4.66E-10
CAH12	0.25848427	9.73E-05	0.027446734	0.091937691	0.99411965	0.101304173
PAR2	0.25848427	3.21E-29	8.20E-10	1.66E-22	3.77E-05	2.31E-08
MSH3	0.25848427	0.072370125	0.628475726	0.733537854	0.00437012	0.015365919
SOCS2	0.264822032	0.030201626	0.922020904	1	0.031920581	0.035044456
SETMR	0.26794422	0.044891287	0.005004432	0.973371135	0.355953067	0.323040107
NAR2A	0.26794422	1.15E-12	0.992178618	1.03E-07	0.025969313	1.10E-12
BMP4	0.26794422	0.047064145	4.35E-18	1.37E-05	7.95E-11	1.52E-25
PATL2	0.26794422	1.83E-69	4.07E-38	1.12E-62	2.38E-31	1.95E-13
HSPB3	0.268351862	0.232304651	0.660041163	0.380933283	0.005499177	0.076033662
S28A3	0.268351862	0.002430698	2.21E-33	0.409901654	3.17E-26	1.88E-21
PYY	0.269906805	0.009829509	3.81E-06	0.721514706	0.010376537	0.034185065
CART	0.280494239	0.536589013	0.012975556	0.128241011	0.768283825	0.065547893
ANKR2	0.286753364	0.039060274	0.262631492	0.990749065	0.34001186	0.368400484
PPAP	0.288229826	0.558178923	1.64E-06	0.122308998	1.12E-11	5.45E-08
CAH9	0.288229826	0.000106992	0.481084043	5.11E-10	0.002055712	0.002656704
ZIC5	0.293024978	9.14E-15	4.25E-14	7.50E-09	1.14E-08	1
PKHS1	0.293374906	0.974564137	0.42408375	0.036746296	0.202104491	0.466102973
TNNC2	0.293374906	7.33E-34	0.000107864	8.82E-28	0.082846212	3.43E-20
ACT1	0.294463607	1	6.77E-07	0.014630369	0.00038903	5.53E-08
K1383	0.29548128	0.003348445	2.46E-08	0.365373504	3.73E-05	0.002663222
FAM3B	0.29548128	5.23E-25	1.65E-35	1.87E-20	8.86E-31	0.006457819
CP2CR	0.2982247	0.353655065	0.0606613	0.274135858	2.59E-05	0.00302803
S13A1	0.303234972	0.000838484	0.069120858	0.153397405	0.854185408	0.104920969
PARP6	0.303234972	0.553971268	2.49E-09	0.15280424	0.000182251	1.45E-07
TBA8	0.305681902	0.008416639	0.08457395	0.637458203	0.775921971	0.414656783
SNTAN	0.305681902	4.90E-10	0.000522554	1.00E-17	0.158478535	1.24E-20
APLD1	0.305681902	1.95E-18	0.314901466	7.90E-28	0.000751974	3.89E-15
ALX1	0.305681902	1.61E-37	0.009487869	3.34E-35	0.602920348	7.66E-31
YAP6	0.305681902	6.68E-12	0.047195994	1.28E-19	0.931974275	1.25E-18
IRK5	0.305681902	2.30E-13	3.60E-26	2.42E-07	1.93E-18	0.000161147
FOXN3	0.305681902	0.374829551	0.070518185	0.240976542	2.85E-05	0.003605842
AIF1L	0.305681902	0.067092017	0.080479611	0.841793994	0.743769679	0.933164884
DHB4	0.305681902	1	1.43E-11	0.035286012	4.56E-06	1.80E-11
PLM	0.312282414	0.864718812	6.21E-09	0.062101183	6.50E-16	5.75E-10
APOV1	0.312457456	0.000393902	0.009205998	0.118695288	0.602920348	0.337086488
RNH	0.312457456	0.000122485	0.095087078	0.067348018	0.750768817	0.030170263
NHSL1	0.312457456	3.04E-06	7.19E-07	0.009634636	0.003209144	0.764687396
ZN238	0.31456113	4.61E-27	7.82E-21	5.20E-19	1.71E-13	0.099715093
FKBP5	0.316533871	2.78E-06	0.50367168	7.73E-12	0.157513832	4.73E-08
DRGX	0.321652979	0.251610115	0.30286773	0.000469112	0.267780826	0.014410293
COX8A	0.321652979	2.51E-06	0.000305257	3.01E-12	6.86E-09	0.327649171
AMBP	0.321652979	2.17E-23	0.003930533	8.71E-20	0.394395482	2.76E-15
S22A6	0.321652979	4.22E-17	1.74E-16	9.77E-25	8.25E-24	1
C1QL4	0.325774096	7.64E-06	1.10E-08	6.32E-11	8.39E-15	0.261012645
UPK1B	0.325788568	0.182862334	0.001356498	0.521416257	0.266005376	0.072461273
CDK7	0.325788568	1.16E-05	0.003178095	0.030008445	0.464645594	0.165689495
5HT1B	0.325788568	5.54E-08	1.61E-50	8.16E-14	3.73E-60	3.68E-28
ZSWM6	0.326290733	0.121852801	0.667466106	0.000140678	0.008698769	0.261606684
PRVT	0.328647638	0.000443663	0.001186989	5.12E-09	3.45E-08	0.809922458
5HT1A	0.328647638	4.39E-18	0.008759376	3.15E-25	1.64E-06	3.20E-10
SSBP2	0.328647638	0.009240372	0.811985161	1.16E-06	0.063732936	0.002995889
MSRA	0.329839644	3.04E-05	5.27E-05	0.019802233	0.02489105	1
SFTPA	0.329839644	9.10E-20	0.028542375	4.41E-30	0.89756721	6.51E-29
PMP22	0.329839644	1.68E-07	0.157057339	4.83E-14	0.538843949	7.34E-12
ACTH	0.329839644	2.39E-40	0.38403977	1.90E-51	0.001639138	3.98E-37
PO4F1	0.335583118	2.89E-07	1.98E-05	4.29E-13	0.050881282	1.18E-19
PNOC	0.335583118	2.43E-45	2.85E-42	4.24E-55	9.47E-52	0.507138823
RBPMS	0.335583118	6.52E-52	0.78869897	8.05E-44	0.073484945	2.31E-51
TM213	0.337085915	1.77E-08	0.496295726	8.68E-05	0.003968554	2.30E-10
TNNT2	0.353944156	0.000861397	0.039880495	0.104280394	0.965228345	0.143327926
CTXN3	0.353944156	0.020341567	0.809923789	3.65E-06	0.014258851	0.029997803
PLMP	0.36034335	0.356495643	0.521046833	0.32894661	0.004643884	0.085471458
F212A	0.36034335	0.33757143	0.814035929	0.001164305	0.060307558	0.187365943
RAB38	0.360568166	0.000911505	0.050137583	0.127619846	1	0.141951605
I28RA	0.362547386	0.135602325	0.002415759	0.695494898	0.182074919	0.086316665
SH24B	0.366660232	0.603952123	0.747888208	0.007613639	0.101572457	0.355579525
PEPC	0.367567039	0.32479834	3.74E-07	0.302720636	1.38E-12	4.56E-10
GRM4	0.368031379	4.87E-14	1.01E-22	3.05E-21	2.83E-31	0.008445746
GA45G	0.372113997	1.86E-08	3.94E-08	0.000318884	0.00055587	0.871654487
K22O	0.37298122	0.20234642	0.318278529	0.443803677	0.269633657	0.744037575
WASP	0.37298122	9.90E-07	0.008834481	0.002666839	1.93E-06	1.33E-13
RET7	0.37298122	3.44E-40	0.014244545	3.43E-35	0.65089353	1.33E-31
EMX2	0.37298122	2.82E-22	1.79E-15	4.38E-15	6.70E-24	9.59E-57
BEST1	0.374801296	1.69E-09	2.64E-08	2.77E-05	0.000197867	0.674394683
NK2R	0.376023016	0.186773071	0.221641747	0.595820724	0.514920464	0.931732522
TRI29	0.378611592	0.096302772	0.223409609	0.000166754	0.000968485	0.674092089
RABP1	0.378611592	0.523709423	6.30E-07	0.006517925	2.50E-12	2.88E-05
PHX2B	0.380248146	0.000519895	4.26E-05	0.133746603	0.030987162	0.558257213
PCDB4	0.38697444	0.087347738	2.72E-06	0.985511591	0.001973481	0.002360001
NFIA	0.38697444	0.832135275	1.01E-14	0.022334149	4.70E-09	7.76E-16
CBWD1	0.389183707	0.551040318	0.319956337	0.210764647	0.001776599	0.084173054
KLK6	0.394385444	0.41724456	0.860473255	0.017930439	0.1077068	0.32352637
EPB42	0.394385444	0.27670054	7.42E-06	0.001710294	1.85E-10	0.000493527
SPIC	0.394385444	0.000152981	7.36E-09	0.028089825	3.82E-06	0.024152094
GFRAL	0.394385444	4.78E-10	4.91E-06	5.90E-06	0.008686562	0.029160207
ASA2B	0.394385444	0.321304917	0.009647853	0.001452154	0.507994267	0.000161745
MMP7	0.394385444	1.85E-14	0.7259787	2.67E-11	0.088628366	7.27E-15
CADH6	0.394385444	0.008831238	0.001798573	0.501874952	0.24777265	0.672621972
GBX1	0.394385444	0.057285283	5.04E-11	1	2.40E-18	2.15E-17
FCGBP	0.394385444	2.17E-32	0.091776894	3.11E-42	0.905048981	4.13E-38
NPM3	0.394385444	3.40E-29	2.13E-51	4.44E-23	3.06E-43	1.11E-07
LAP2	0.394385444	0.028350074	0.577360722	0.861918885	0.008658186	0.003916901
GLCNE	0.395806386	0.139734429	0.183407538	0.722572636	0.000575255	0.002692362
FHOD3	0.396791312	0.459351948	0.00254579	0.004437578	0.229847499	0.000127821
STAT4	0.400431594	0.015700539	0.001842575	1.35E-05	5.59E-07	0.561315197
ATG2A	0.414892772	0.725314221	0.148930316	0.135462198	0.695460763	0.298837465
T53G5	0.414892772	0.225645211	4.75E-60	0.001005046	1.15E-51	7.09E-68
FOXA1	0.419682346	5.54E-05	7.48E-08	0.011530297	3.14E-05	0.111435161
GRM7	0.419682346	0.02184518	3.00E-32	0.642347451	6.93E-31	5.45E-27
GBA3	0.422445869	0.866599186	0.273601807	0.018058406	0.002330568	0.333126129
POL5	0.422445869	0.350179477	7.21E-05	0.304731306	0.012511885	0.000656757
BHE23	0.422445869	2.03E-05	0.242468877	1.12E-10	0.000920038	0.002075174
ANFC	0.422445869	5.51E-09	2.91E-19	3.68E-05	1.03E-13	0.000414486
PEBP4	0.422445869	7.20E-11	0.001651803	1.54E-06	3.08E-08	4.12E-22
VAR1	0.422445869	1.66E-07	0.367335859	9.14E-14	0.002125988	9.27E-06
PA2G3	0.422445869	1.87E-35	6.70E-50	1.20E-27	1.15E-41	0.000380843
FOG1	0.422445869	4.22E-16	0.373352306	1.83E-23	0.28751234	6.55E-20
MAML2	0.427284371	0.980881274	0.002660065	0.064623093	0.261406781	0.002663222
GP143	0.428875795	0.179817686	1.76E-18	0.591590173	2.40E-16	8.06E-17
NET3	0.435311642	0.001500102	1.16E-05	0.201651246	0.007096288	0.170198298
HMCS2	0.439052739	2.77E-15	0.894033868	4.84E-10	0.079509189	6.14E-15
PRLHR	0.439439859	0.006795992	0.463466175	1.67E-06	0.288688549	0.000327942
PDE3A	0.439439859	0.552234472	1.02E-16	0.00901425	5.00E-11	3.41E-19
EPIPL	0.447235116	0.209807088	0.003887899	0.508518789	0.237048684	0.05100895
SIAL	0.448848908	6.49E-08	1.65E-05	0.000115161	0.01134054	0.126348347
PRG4	0.45162352	5.15E-70	6.21E-09	1.33E-69	1.33E-06	5.37E-48
H17B6	0.454272562	0.000134094	0.374904995	3.41E-09	0.401895023	2.17E-06
ZNF22	0.455922162	0.823008026	0.757769873	0.125355905	0.135215004	0.97829986
PDE4D	0.456125514	1	0.000414073	0.045168944	0.038474973	0.000135913
FD2	0.456125514	0.499315431	0.036780266	0.0115937	0.000125892	0.204507288
MATN1	0.456125514	1	6.06E-05	0.04616871	0.00750429	1.79E-05
KCD14	0.456125514	6.72E-13	2.33E-07	6.47E-11	4.26E-05	0.017443135
SMAD4	0.456125514	1.99E-05	1.04E-17	5.85E-10	1.29E-11	6.54E-34
T161B	0.456125514	0.089296075	1.76E-14	0.954956682	4.10E-09	2.64E-09
PDE4A	0.456125514	1.70E-18	7.53E-31	1.71E-25	5.76E-39	0.000784971
CT195	0.456125514	0.202842687	9.26E-102	0.632329226	1.32E-99	2.30E-99
MIOX	0.461010103	0.035003453	0.083636491	0.706825573	1	0.705347419
MLXPL	0.46554761	0.000464098	1.68E-13	0.083946219	9.26E-10	2.28E-05
ANR32	0.469024801	0.77416707	0.484436318	0.026687484	0.007765157	0.727074468
FA83F	0.470584648	9.59E-15	1.59E-10	6.93E-22	9.98E-17	0.154337802
SATB1	0.477292478	3.39E-13	8.46E-23	6.98E-20	9.63E-31	0.003387486
O14AG	0.485287346	0.012489373	0.000998932	0.493198867	0.125607421	0.441609671
HLX	0.499176676	0.002470719	0.000556325	2.75E-07	0.051455446	3.78E-10
ACM2	0.499176676	0.00027791	5.23E-07	1.96E-08	5.14E-12	0.167939748
WC11	0.502205263	0.581845147	0.238550352	0.24389534	0.599797205	0.553401291
TSSK6	0.502205263	0.366305244	1.03E-111	0.442301488	9.70E-123	1.44E-116
TNNC1	0.50371176	1.41E-07	0.404160834	0.000466549	0.395641	8.41E-06
SMC5	0.508371716	0.899719065	2.04E-22	0.04637133	5.62E-16	3.55E-23
SH3R2	0.50944234	1.27E-23	1.76E-09	1.45E-32	1.93E-16	4.90E-06
PINLY	0.50944234	3.70E-39	6.29E-22	1.12E-35	4.80E-18	3.25E-06
RFWD3	0.511757005	4.88E-10	0.06093892	7.93E-16	0.000111421	1.24E-05
NU4M	0.514939127	0.50219256	0.19787996	0.010545539	0.001402371	0.593095839
XRCC4	0.518896087	0.000180134	2.36E-05	0.06059432	0.018178629	0.696125454
GLRX1	0.522483278	5.44E-07	0.395435027	0.001615066	0.00595106	3.12E-09
SIA7B	0.522987015	0.662541676	0.445955382	0.157382611	0.279578742	0.748421628
STX3	0.52589416	0.291697349	0.101062405	0.001642641	0.000223128	0.598211614
NPW	0.52589416	0.378244176	3.36E-09	0.003643141	9.03E-15	4.35E-07
OTOR	0.530374783	0.444219118	1.56E-08	0.396207898	0.00010019	1.72E-06
ACHA2	0.534108081	0.258641261	0.255136951	0.002429081	0.002597218	0.993452386
TM139	0.534108081	0.87439257	0.118019887	0.115277241	0.000315172	0.057323701
VIP2	0.534108081	0.645719354	0.00094649	0.019617443	1.81E-07	0.005728075
FOXB2	0.535101707	0.056702277	1	0.82935633	0.101874874	0.067437537
KLF4	0.535101707	1.98E-07	3.95E-11	0.000732847	1.04E-06	0.174368511
KPCG	0.536251024	4.21E-13	7.04E-10	4.44E-09	3.00E-06	0.121779587
ARDH	0.536251024	0.084663094	3.50E-10	0.000157844	1.91E-06	4.08E-16
TF7L2	0.536251024	0.757980669	0.113038722	0.173113787	0.000441892	0.041425594
C109B	0.539309968	0.223291847	0.000545075	0.001710294	9.08E-08	0.035890911
GIPC3	0.539769925	0.061562761	1	0.837296676	0.100721431	0.067882362
BHE22	0.548574631	1.71E-34	7.26E-35	8.94E-28	4.94E-28	0.790548397
LYPD3	0.550274471	0.86180562	0.017733062	0.1293053	0.3570533	0.025631953
ZIC2	0.558864189	1.18E-12	4.95E-12	1.68E-08	3.66E-08	1
LAMBV	0.559094948	0.581084797	0.216263636	0.276608835	0.696079934	0.514540734
MSLNL	0.559094948	0.311132021	9.22E-27	0.52164648	3.06E-24	1.13E-23
HBEGF	0.559094948	2.40E-23	0.047719925	2.47E-31	0.801977392	7.43E-32
LRC32	0.559094948	1.20E-07	4.07E-10	3.81E-13	5.70E-06	8.50E-29
KIF27	0.559094948	0.06998654	1.61E-50	0.951794193	5.91E-43	3.04E-42
CCL17	0.561204533	0.089640691	1.16E-06	0.000298645	1.32E-11	0.00137412
CCKN	0.561204533	1.89E-14	7.24E-48	4.64E-21	6.30E-56	2.18E-17
RIF1	0.570499353	0.008601933	0.043871719	0.352879752	0.726939438	0.594472065
PLVAP	0.570499353	2.99E-23	0.188239197	1.92E-31	0.76757753	3.12E-29
DYL1	0.570499353	4.46E-07	5.05E-90	1.59E-12	1.09E-100	5.45E-68
KS6AA	0.572384926	0.619468082	0.663337148	0.017299693	0.022828375	0.940204122
ISCA1	0.576141777	0.013939744	0.911393794	1.68E-05	0.117560148	0.007432061
MSX2	0.578456783	0.682637324	1.57E-05	0.227433015	0.003455717	6.43E-05
PAR10	0.578456783	0.078702569	0.049112009	0.000233478	0.771936642	0.000101269
GLRA3	0.578456783	4.12E-32	5.35E-29	1.51E-39	2.25E-36	0.438207709
PAX3	0.578456783	0.001479726	3.08E-11	0.202856209	8.23E-07	0.000418046
PLPL1	0.582963699	0.438225355	0.672567664	0.438160441	0.027639594	0.192025689
BTC	0.592852719	6.36E-32	2.16E-08	2.74E-40	8.70E-14	1.45E-12
GLUC	0.592906772	3.03E-24	0.171457055	3.48E-33	0.788695018	2.29E-31
EXFAB	0.594164371	2.61E-15	1.94E-32	8.03E-22	3.64E-26	4.37E-67
HMGB4	0.596865629	9.43E-09	1.36E-100	1.22E-14	2.53E-111	1.10E-75
LMX1A	0.598415114	0.00229327	0.004662716	0.153513044	0.212214852	0.923042621
MYH7B	0.598415114	0.156351883	1.27E-05	0.891715796	0.001188358	0.001271757
IL20	0.598415114	0.160680758	0.729718706	0.000879502	0.194333914	0.058956964
RDS2	0.598415114	0.968223907	1.69E-06	0.110785224	0.00079512	1.08E-06
E2F1	0.598415114	4.31E-37	1.17E-44	9.08E-32	4.23E-39	0.077526004
GYAR	0.598709767	1.93E-12	2.62E-07	1.55E-18	5.93E-12	0.039345666
TOP2B	0.598709767	0.1936137	6.17E-16	0.809325251	1.86E-12	6.32E-13
PAXI1	0.598709767	0.72151638	0.024509044	0.032032795	3.77E-05	0.068843916
SETD9	0.600400626	0.972224932	0.00200829	0.079782759	0.175402399	0.001121604
REL3	0.600400626	1.24E-23	0.561220121	7.03E-18	0.014479659	5.48E-27
ROBO1	0.600848212	3.89E-08	9.74E-10	5.88E-13	4.23E-06	1.96E-27
TAR1	0.600974484	0.932008813	0.124642233	0.063396599	1	0.080251787
LHX1	0.600974484	7.44E-36	4.76E-26	1.18E-26	5.55E-19	0.023326188
RIPP1	0.61443089	5.74E-05	1.25E-10	0.010578875	1.96E-07	0.013452635
RPRML	0.61443089	7.07E-84	5.83E-79	3.51E-92	1.72E-87	0.220692594
TFPI2	0.61443089	8.34E-31	0.131451945	7.48E-38	0.000912964	1.04E-24
NEUT	0.622774715	2.17E-35	2.86E-76	8.38E-45	1.49E-85	4.00E-20
NIPA2	0.62441859	0.13472752	0.539471736	0.001112552	0.020197307	0.353993325
DOXA1	0.62441859	0.302568627	0.717501532	0.648421842	0.215667288	0.48085886
LUR1L	0.62441859	0.161388868	1.80E-11	0.912601993	1.91E-07	1.10E-07
NEBU	0.627593117	1	7.73E-05	0.092785966	0.004549335	4.26E-05
TMPS6	0.629841986	0.733809626	5.00E-06	0.212207073	0.00086502	1.08E-05
AP2B	0.63703331	0.026776699	4.36E-27	2.55E-05	1.80E-34	2.82E-18
S6A18	0.637413868	0.129931651	0.017827213	1	5.49E-05	0.000108476
MYOM3	0.637422241	1	0.020340984	0.085334629	0.39102293	0.012056012
GLIP1	0.637422241	0.321813564	0.020401819	0.006993416	7.41E-05	0.20701344
CRBA1	0.637422241	2.86E-07	4.90E-52	0.000185305	6.26E-49	3.40E-31
CA051	0.637422241	4.85E-05	7.64E-10	4.77E-09	4.59E-15	0.041851312
FRY	0.637422241	3.69E-12	5.10E-29	9.02E-08	7.60E-23	1.21E-06
RL37	0.637422241	1.16E-08	3.97E-06	5.89E-05	0.003919541	0.281773384
APOF	0.639158509	0.002014392	0.110710625	4.89E-07	0.000507471	0.145010296
M1I1B	0.64195995	0.02834006	0.000400886	0.60242485	0.062106986	0.211877304
SC5AA	0.64264887	0.018682004	0.317343059	0.346822243	0.519238904	0.113622383
HXC6	0.64264887	3.67E-63	3.65E-08	3.91E-72	1.51E-12	1.37E-41
RGS13	0.644922305	0.337009051	4.92E-07	0.592990419	0.000121562	2.14E-05
RUNX3	0.648729481	7.44E-05	2.58E-05	0.003110072	0.001255189	0.807709429
PTN	0.648729481	6.27E-39	5.27E-61	5.22E-33	3.25E-55	1.02E-07
CTCF	0.651433741	0.081156444	1	0.00062549	0.107119303	0.062689573
CO5	0.65446294	0.000213947	2.29E-11	1.35E-07	1.85E-16	0.001051781
SRGN	0.65446294	0.000872549	3.52E-06	2.10E-07	0.001826016	4.07E-15
DLG1L	0.654875771	3.46E-09	7.50E-09	3.48E-06	6.33E-06	1
FNTA	0.65563558	0.031087729	0.13568689	0.612353898	0.001231663	0.000121987
KNG1	0.660904325	0.410892624	0.517621756	0.013522879	0.022555572	0.840506667
G2E3	0.661545841	0.14876731	0.717221953	1	0.046299257	0.057314243
GIPR	0.661545841	0.007710983	0.117135817	0.146298956	0.938211981	0.17120485
BAT1	0.661545841	0.007017874	0.297021097	0.220991515	0.006153409	0.000148705
PPR1B	0.661545841	1.88E-30	1.84E-35	1.31E-41	9.97E-48	0.207172221
H2A1A	0.661545841	0.662141174	1.43E-132	0.034831789	1.17E-142	3.81E-131
FOXC2	0.662853855	0.457202655	2.98E-09	0.014999822	4.95E-14	2.27E-07
MRAP	0.663680478	0.078487736	0.973306322	0.000806271	0.102786736	0.080122881
HTRB1	0.663680478	0.148664431	6.76E-10	1	1.77E-14	3.39E-13
FOXL1	0.666813222	0.295823201	0.604650857	0.658871469	0.304934095	0.580139422
IL6RB	0.666813222	0.031389289	0.457725809	0.552943501	0.453295286	0.156056236
SPTB2	0.666813222	1.89E-21	0.930058522	4.82E-16	0.081699963	5.06E-22
ZN865	0.67359364	0.276734025	0.143771202	0.748719343	0.975472282	0.769774038
CP011	0.674289594	0.469798443	0.000195774	0.471605808	0.01849575	0.002370272
CFAD	0.674289594	0.000825936	0.123285522	6.03E-07	0.989593075	8.57E-07
HRG	0.674289594	2.60E-10	1.54E-08	9.44E-07	2.53E-05	0.540682052
FIGL2	0.674289594	0.023494426	1.93E-08	0.470243354	1.63E-05	0.000427854
RBM24	0.677020538	9.48E-07	1.40E-11	0.001010069	1.17E-16	2.62E-28
CTL2	0.678832153	1.25E-12	7.88E-15	2.89E-18	9.43E-21	0.515671108
CRHBP	0.679164468	1.48E-06	0.001174496	1.96E-11	3.41E-07	0.112799927
RN220	0.680140502	1.48E-26	7.86E-29	9.74E-33	3.78E-35	0.374488155
OPSO	0.680449143	0.00032532	0.000134573	0.044527167	1.78E-08	8.54E-14
SPEF2	0.680449143	1.86E-12	2.32E-33	7.27E-18	4.05E-27	7.61E-64
COIA1	0.684868448	0.270527735	0.063549341	0.785800783	0.728380603	0.499233143
EGR2	0.684868448	0.056989689	1.93E-09	0.000125563	6.04E-15	2.61E-05
F176C	0.685878121	0.00056487	0.163081944	8.01E-07	1	5.38E-06
S10AC	0.685878121	0.227798653	0.003162144	0.001507968	3.86E-06	0.053796227
K1C10	0.685878121	0.550976604	0.19895059	0.400629598	0.866482982	0.521375942
OTX2	0.685878121	3.32E-22	5.02E-13	6.94E-29	3.94E-19	0.002745416
NCKX2	0.685878121	1.76E-35	1.14E-18	2.55E-29	1.58E-13	6.46E-06
GRM8	0.685878121	1.04E-36	1.26E-18	2.66E-30	1.58E-13	1.13E-06
SHF	0.688728939	3.71E-08	1.58E-16	9.42E-05	9.46E-12	0.003794361
AP1S3	0.690498616	3.08E-38	1.68E-07	4.30E-46	3.59E-12	1.78E-18
OMP	0.690871496	0.17150059	0.377536633	0.983208463	0.574341783	0.626853794
PRR16	0.690871496	0.109130894	3.18E-24	0.965056004	1.78E-30	7.36E-31
SGK2	0.691545069	3.58E-27	1.65E-10	2.13E-22	1.53E-15	9.04E-55
FIGLA	0.696178288	4.12E-41	0.715439664	1.54E-39	0.061469131	1.58E-42
WDR76	0.696178288	9.14E-16	4.60E-22	3.40E-11	3.81E-17	0.07008546
LTC4S	0.697796885	0.002273567	0.00602322	2.79E-06	0.22113877	7.05E-09
TGM1	0.697796885	0.165729041	5.63E-05	0.982498728	0.010085626	0.008423752
LY86	0.697796885	8.16E-20	0.075976512	1.47E-25	0.842812002	2.70E-26
TM175	0.697796885	0.04908991	0.237141215	0.000281779	0.004462226	0.457194643
RS10	0.699630885	0.664791782	0.836801228	0.321615646	0.064338881	0.457119572
INSM2	0.699630885	0.001075515	0.133265917	4.65E-07	0.001520151	0.085722525
GSTA3	0.699630885	0.018283865	7.10E-05	0.400031422	0.015867624	0.160094965
CX7A1	0.699630885	0.234008546	5.67E-18	0.844658932	3.07E-13	5.91E-14
FIS1	0.699630885	0.721440007	0.123651112	0.301807813	0.001315114	0.044557159
LOXL4	0.711814993	0.649631848	0.729871225	0.050132577	0.263968242	0.391224929
HCK	0.711814993	0.083778294	0.382473971	0.001588647	0.586906446	0.008868986
LT4R1	0.711814993	0.030929199	0.722422307	0.492866416	0.047973137	0.007142386
TOX	0.711814993	5.53E-22	2.23E-17	3.19E-28	3.16E-23	0.180911773
CBPC1	0.711814993	8.73E-15	0.000637784	4.72E-20	4.97E-07	7.57E-06
GLRA1	0.713435689	2.31E-41	2.18E-37	1.63E-34	8.69E-31	0.266038432
VF602	0.715069718	0.00028275	0.000310742	0.01599837	0.017308434	1
TUT7	0.715069718	0.42813544	7.03E-11	0.01608269	5.33E-07	1.55E-13
CI171	0.715069718	0.001634947	7.17E-68	1.42E-06	5.20E-62	5.14E-82
ANKK1	0.727350807	0.201310792	0.050261775	1	0.000912726	0.002599957
ERVV2	0.727350807	0.240789586	0.108948162	0.0054714	0.882830431	0.003662716
CKR1	0.727350807	0.633687863	0.000973416	0.369849718	0.051927145	0.004342916
ANTR	0.727350807	0.000129198	0.471086887	1.88E-08	0.504400951	3.10E-06
RPGF5	0.727350807	0.195604044	0.000937364	0.964266363	9.99E-07	2.13E-06
COLI2	0.727350807	0.196438844	6.19E-08	0.946865998	3.80E-05	2.52E-05
BRN3	0.727350807	0.009961631	0.023612986	0.254534269	7.34E-05	6.08E-07
FMO5	0.727350807	0.704173892	2.01E-17	0.32225842	9.64E-15	7.24E-17
THMS1	0.727350807	0.007414449	5.81E-17	0.19239769	3.18E-14	3.12E-09
HABP2	0.727350807	0.000332253	0.680112643	0.030105676	0.047909044	3.35E-05
VENT1	0.727350807	2.17E-32	1	4.12E-31	0.144556291	1.01E-32
PLXA2	0.727350807	5.87E-13	5.39E-22	1.16E-08	9.91E-17	0.006513771
AL1A1	0.727350807	9.78E-51	2.75E-72	7.05E-47	9.22E-69	7.53E-07
NFIX	0.727350807	0.537852775	2.33E-14	0.450961117	5.07E-10	2.27E-12
CENPH	0.727350807	1.77E-42	2.39E-77	1.80E-37	5.26E-72	4.38E-15
THIO	0.727350807	1.62E-07	0.492364693	0.000228381	0.469259874	5.72E-06
RED1	0.727350807	3.11E-06	1.39E-19	0.002005401	1.47E-14	3.09E-06
DNJA1	0.727350807	0.468962433	0.065190959	0.020775265	0.770670054	0.006478167
CD180	0.729584686	7.47E-15	8.59E-07	1.74E-11	0.000289619	0.002061545
ELAF	0.729584686	9.39E-24	0.10777179	1.95E-20	0.001124678	1.25E-29
C1QT6	0.729700652	0.000249594	2.39E-05	0.028233262	0.005635613	0.714428933
CRIP1	0.734645888	3.02E-08	1.02E-11	5.24E-05	1.97E-16	3.19E-31
FRDA	0.738249305	0.010190856	5.33E-05	2.97E-05	0.012787087	2.55E-11
RAD17	0.740619332	0.000174055	5.14E-21	0.028393202	7.13E-16	3.21E-09
EPHB3	0.742613392	0.017517766	4.54E-05	0.400031422	1.52E-08	5.82E-11
VEGFD	0.742613392	1.28E-05	5.35E-05	3.06E-09	2.08E-08	0.766164792
SCRT1	0.742613392	1.85E-51	2.73E-46	2.23E-45	4.61E-40	0.149589647
DCP2	0.742613392	0.008118545	1.49E-09	0.271762689	4.99E-06	0.000895681
EGR1	0.742613392	0.143219823	3.72E-40	0.001544133	6.58E-47	3.92E-33
NPAS4	0.749820049	3.99E-44	2.02E-47	4.23E-51	2.96E-54	0.223487389
B4GT1	0.75061474	6.35E-13	0.050259552	7.07E-09	0.000382993	1.46E-19
ANO1	0.752075212	0.812074989	0.040644295	0.071341341	0.525661084	0.014928998
SRCH	0.752075212	0.399475645	6.96E-07	0.015521892	1.14E-10	5.47E-05
THY1	0.754415418	0.007645464	0.010671474	0.152729128	0.174896243	1
LRC30	0.754415418	0.032375376	0.836522251	0.488711811	0.231311397	0.048122117
ZN488	0.754415418	0.83104138	2.68E-22	0.08629588	4.12E-28	1.98E-21
GLL1A	0.755611287	0.001492539	0.000152076	1.57E-06	1.18E-07	0.459307641
PSCA	0.755611287	0.843652895	4.23E-05	0.241192778	0.00719127	8.98E-05
HINT2	0.756367284	0.76509731	7.66E-06	0.070480711	1.84E-09	4.17E-05
A4GCT	0.758452943	5.98E-15	0.132486514	8.85E-22	0.890620798	2.70E-20
NKX62	0.759305948	0.178807763	7.25E-13	0.003158664	9.78E-18	5.80E-09
S6A12	0.760672201	0.308366852	0.000611554	0.014723988	0.024770302	1.18E-05
RFESD	0.771209656	0.351765045	9.22E-08	0.01234816	6.89E-12	1.83E-05
HPCA	0.773932802	1.63E-17	1.57E-32	3.91E-22	9.75E-39	7.61E-06
RSLAB	0.773932802	1.06E-18	5.93E-65	2.65E-23	1.65E-71	3.53E-26
CERKL	0.775478841	0.000234786	6.34E-24	0.032221186	1.33E-18	8.70E-12
INSI1	0.777282581	0.996440043	0.009473419	0.175821063	0.284674443	0.010118724
GP115	0.783209087	0.017797756	0.067668954	0.298399035	0.627355576	0.615627964
CO6	0.783209087	1.63E-17	8.54E-13	1.95E-14	7.27E-10	0.135104368
S13A5	0.783346245	0.309678309	0.057081889	0.784807099	0.555220578	0.375655896
S39A1	0.78964188	2.40E-07	0.540072135	0.000166384	0.034319267	4.71E-09
DHX32	0.794186379	0.137921048	0.000534382	0.881712159	0.014969991	0.038820311
FOXG1	0.794186379	4.26E-28	6.44E-33	4.76E-36	2.08E-40	0.170573376
RHG24	0.794186379	0.066309587	9.16E-34	0.695825683	4.88E-28	3.92E-26
LR16C	0.79881165	0.300410867	0.420497542	0.008869222	0.020473203	0.809619515
HYALP	0.804214301	1	0.014378025	0.179355049	0.215901129	0.014896084
WISP3	0.804214301	1	0.000148114	0.185333571	0.004263756	0.000175271
MD12L	0.804214301	0.002112063	0.348562953	0.064632715	0.031865697	0.000226514
SYT2	0.804214301	0.034246514	6.00E-08	0.374664494	1.49E-06	0.000204017
NDST4	0.804214301	7.01E-07	3.36E-09	7.19E-11	3.08E-13	0.255036954
ARL9	0.804214301	1.21E-08	0.001209558	7.72E-13	1.89E-06	0.013988296
EFNA2	0.80444662	4.56E-07	2.43E-15	1.26E-10	2.15E-20	0.002218964
T22D1	0.80444662	4.27E-09	0.268550538	1.61E-13	0.008278945	1.63E-06
FEZF2	0.80444662	2.38E-06	7.75E-32	2.38E-10	2.10E-38	3.15E-15
HSBPL	0.80444662	0.351146366	0.110809136	0.014853337	0.864753195	0.006916226
SDC4	0.80444662	4.22E-16	0.585790163	2.53E-21	0.041636811	2.08E-14
RHG06	0.813844922	0.947486917	0.30594376	0.196877633	0.829767569	0.330635489
C1QB	0.813844922	5.53E-23	0.016043479	1.71E-18	7.21E-05	2.35E-32
AT2A3	0.813844922	5.11E-09	2.78E-39	1.91E-13	1.84E-45	5.19E-17
MFAP4	0.817800259	1.46E-20	0.312776831	1.17E-16	0.789889245	1.60E-17
PO22	0.82203574	0.334065082	1.53E-48	0.750923805	4.83E-50	3.14E-48
COE3	0.82292686	0.000496685	0.021398323	4.63E-07	0.000113795	0.254554375
RAP2B	0.823162479	0.838593808	0.527973219	0.275153986	0.493956191	0.706591598
DHX34	0.823336532	0.121278365	0.16295368	0.860989181	0.983593925	0.872596396
LGSN	0.8277063	6.88E-08	1.66E-14	1.25E-06	8.77E-14	0.006864479
CRF	0.8277063	0.089967949	0.016499645	0.00099198	9.23E-05	0.549588307
AT134	0.82845988	0.01266111	4.56E-07	0.165070408	1.01E-05	0.00400895
C1QT3	0.82845988	7.61E-16	1.48E-33	3.20E-14	4.47E-31	1.63E-06
GRDN	0.829216216	7.67E-09	0.000877606	3.99E-06	0.047010463	0.012926161
CCR10	0.838897202	0.342769896	0.017375353	0.746763802	0.213405436	0.116536676
RS18	0.841024144	0.04939285	0.163287962	0.429057051	0.920830189	0.515105471
OVOL2	0.841024144	0.002335562	5.23E-06	0.036770144	9.81E-05	0.091164112
GTR11	0.841024144	1.76E-07	0.009205998	2.12E-06	0.124171095	0.002338364
PGCA	0.841024144	0.000498846	0.433206208	0.024812294	0.021672444	7.71E-06
OSTCN	0.841024144	1.09E-06	3.09E-05	0.000375392	0.00459767	0.515852608
FA9	0.841024144	3.62E-05	1.50E-26	0.000694404	5.45E-27	5.48E-15
LNP1	0.841024144	0.779593652	4.05E-30	0.303390019	1.62E-29	8.52E-31
TNNT1	0.841024144	0.057293907	3.88E-27	0.000577712	5.80E-23	2.38E-35
EMX1	0.841024144	1.11E-34	5.46E-23	2.74E-41	7.75E-29	0.000430041
CASP6	0.841024144	3.10E-07	0.127049744	5.07E-11	0.87455512	1.60E-11
ACTM	0.841024144	8.53E-40	0.004258683	9.94E-35	0.144967026	8.52E-29
FKBP6	0.841024144	1.51E-35	6.08E-20	2.03E-30	1.35E-15	3.88E-05
CCG8	0.841024144	8.58E-67	5.77E-48	2.30E-73	2.76E-54	1.06E-06
AF9	0.841024144	0.000370253	5.86E-15	0.034353635	7.89E-11	1.49E-05
BTG1	0.841024144	2.05E-05	0.006995379	1.20E-08	0.220571843	2.85E-12
OSR2	0.844489169	4.48E-41	5.71E-30	1.90E-42	1.02E-30	0.004348894
SIAH3	0.844489169	2.31E-25	1.57E-28	1.97E-31	2.00E-34	0.260417053
LGI1	0.844489169	3.21E-09	7.35E-30	1.90E-13	6.10E-36	1.52E-09
A1AT	0.844489169	3.16E-62	0.142772215	1.51E-70	0.872037879	6.89E-69
CLTR2	0.844504328	0.015161706	0.000305998	0.239431027	0.013366885	0.240201488
SHOX	0.846357772	6.42E-10	8.36E-14	4.89E-14	1.68E-18	0.040164183
MT21C	0.849051641	0.918457379	0.308592167	0.121682971	0.855009406	0.210463485
TDRD7	0.849051641	0.560667701	2.09E-06	0.517080229	0.000182251	2.15E-05
ATP4A	0.849051641	0.56261283	2.83E-33	0.048034748	2.01E-40	8.98E-31
HEMGN	0.858525893	2.45E-47	0.232355673	2.11E-46	0.979952119	1.16E-43
SH21A	0.861914205	0.252123206	0.517165167	0.005485242	0.549781928	0.04207235
LIPH	0.862033731	0.031547011	8.83E-24	0.297648252	2.84E-24	1.21E-19
TEKT4	0.862621909	0.204677186	4.44E-86	0.005121962	8.42E-94	3.79E-80
GAK8	0.863829367	0.324376432	0.173882256	0.011003245	0.004449348	0.719001827
LIPO	0.863829367	3.33E-49	3.43E-71	1.91E-43	6.36E-65	5.93E-07
DESP	0.864365602	0.054115789	0.791867519	0.502384739	0.102866974	0.020338375
F180A	0.864502745	1.10E-22	0.014911324	1.85E-29	8.36E-05	5.62E-15
QRFPR	0.864502745	1.10E-12	1.24E-27	6.52E-09	4.85E-33	2.40E-57
MOT13	0.868817385	0.033992358	0.055572798	0.000213919	0.000514529	0.831250918
O52D1	0.869117071	0.196121026	0.319808576	0.972340359	0.779909594	0.716567464
SCN2A	0.869117071	0.949778218	0.520029767	0.186987826	0.055614375	0.610236601
PEPB	0.869117071	0.234306845	0.950057403	1	0.229847499	0.246041991
THYG	0.869372866	0.017780024	0.06701375	0.260785737	0.559495482	0.628600305
AMOL1	0.869372866	0.347094044	4.63E-06	0.016786724	0.001589458	1.45E-08
CC125	0.873043229	0.871447214	7.39E-06	0.297858125	2.72E-09	1.92E-06
SPB12	0.87414302	0.000238851	0.000976015	1.14E-07	1.02E-06	0.720383055
FOS	0.87414302	0.539119149	5.13E-32	0.04770706	1.10E-37	8.16E-29
TM238	0.875261279	3.46E-08	0.012507914	1.63E-05	7.43E-05	1.46E-15
RASK	0.87681015	0.000173886	2.23E-12	0.018273279	1.11E-08	0.001011005
PTH1R	0.878333861	0.65659251	0.54553401	0.413185416	0.520455209	0.895281049
HELT	0.88031848	0.115640214	3.36E-09	0.70889223	1.65E-08	2.59E-07
UPK3L	0.88031848	0.662302089	0.304612834	0.462235432	0.87455512	0.585689375
RBBP7	0.88031848	1.76E-07	3.09E-11	2.11E-05	5.57E-09	0.1247932
VSX2	0.88031848	9.62E-07	0.0812317	6.14E-11	0.001015751	0.001255541
SALL2	0.88031848	3.59E-10	1.55E-06	4.96E-07	0.000442759	0.157903955
PDZ1I	0.88031848	2.86E-43	0.025366856	1.04E-41	0.323815058	2.78E-35
GSTA2	0.88031848	0.001802189	2.73E-05	0.07046833	0.004396107	0.391224929
F195A	0.88031848	0.110430293	1.57E-05	0.002295465	1.33E-08	0.010441622
CK063	0.88031848	0.411156413	9.48E-33	0.025531397	1.01E-38	3.73E-29
UN45A	0.88031848	0.596496958	2.16E-05	0.519616267	0.004292483	0.000297745
PPR3B	0.88031848	7.57E-58	1.44E-05	3.43E-65	0.002666153	2.87E-78
KCMF1	0.88031848	0.000400573	2.34E-21	0.030723834	9.54E-17	4.94E-10
ID2	0.885238346	0.840010528	3.93E-11	0.126419327	4.00E-15	2.27E-10
UBS3B	0.888156551	0.675569994	1.25E-37	0.450961117	2.09E-32	9.99E-36
METRN	0.89024816	0.921419511	6.34E-07	0.156869078	9.81E-05	2.48E-07
IFM2	0.89024816	9.61E-20	6.22E-06	1.39E-20	4.88E-05	1.98E-07
VSIG1	0.906059371	1	0.01753626	0.153954553	0.154362441	0.005990497
CATS	0.906374764	1.07E-27	0.000957967	5.81E-23	2.82E-06	2.70E-41
MEP1B	0.912817383	0.159877772	5.91E-06	0.009248475	0.000368599	2.17E-08
EI2BA	0.915938432	0.249371743	0.576532398	1	0.518227361	0.529201808
CLMP	0.915938432	2.27E-07	1.77E-12	8.51E-05	7.18E-17	2.52E-31
FGF16	0.918041593	3.22E-13	0.000223944	8.32E-10	0.016177226	0.00024942
FA57B	0.92028868	0.000129581	0.406437267	0.011799042	0.029058514	1.60E-06
CK091	0.920343481	0.550976604	2.02E-88	0.603949995	2.13E-86	6.23E-87
CN105	0.923883923	1.22E-21	0.010930576	7.70E-20	0.173611898	3.54E-14
IGHG3	0.925001093	0.032018856	0.049047229	0.23432633	0.349738844	0.85125895
DOC10	0.927221195	0.026469583	0.178924377	0.193349873	0.878205472	0.283650324
ERF	0.927321465	0.976876774	0.000889032	0.185987583	2.05E-06	0.000969714
MTR1B	0.927702873	0.071858689	1.20E-05	0.001382809	0.00184394	3.33E-10
THOC5	0.935869575	1.16E-11	5.99E-13	2.32E-08	1.72E-09	0.716258285
ABI3	0.938145635	0.16664194	0.119908785	0.004413069	0.723834536	0.001547593
CRBB1	0.938145635	0.487658636	0.275680889	0.03854944	0.014852686	0.743323027
RORB	0.938145635	1.79E-14	0.690205216	6.53E-19	0.426597953	5.49E-16
MUC4	0.940992806	0.186773071	1.52E-05	0.005497335	3.10E-09	0.000501575
HIC2	0.941552449	0.918962439	0.129874333	0.165070408	0.801793877	0.082667884
TLE4	0.94391526	0.49259329	0.077580763	0.68597024	0.580573102	0.313408919
CAPSL	0.94391526	0.089296075	6.76E-06	0.001560938	5.93E-09	0.00635452
CB070	0.94391526	0.016589491	4.30E-97	0.171092404	5.26E-106	7.35E-106
LIN1	0.94695945	1	0.056065156	0.149651243	0.367659617	0.020932269
SAT2	0.94695945	0.009611572	0.39439199	5.77E-05	0.028815322	0.090754512
RGRF2	0.951346727	0.003770507	3.94E-17	1.18E-05	2.66E-23	2.88E-09
CATH	0.953292027	2.78E-07	0.000104943	0.000117635	1.25E-07	1.48E-18
S4A7	0.955748402	0.006266555	1.31E-08	3.20E-05	2.82E-12	0.002149868
ESPNL	0.958496978	0.299324358	0.27774282	1	1	1
GPR98	0.958496978	0.299324358	0.27774282	1	1	1
MBLC2	0.958496978	0.268970456	0.226939142	1	0.011055667	0.01252821
PRG3	0.958496978	0.261154961	0.214729951	1	0.011188474	0.011043126
SIG15	0.958496978	0.306933166	0.166341907	1	0.0099571	0.013867188
CXB5	0.958496978	0.194827989	0.286184324	0.008860321	1	0.014117949
MUC2	0.958496978	0.256391516	0.140599008	1	0.005045641	0.005001292
POL1	0.958496978	0.252603396	0.274595146	0.011073655	1	0.017964506
TNMD	0.958496978	0.401628651	0.715415586	0.032484999	0.10884646	0.601524676
CMBL	0.958496978	0.296760001	0.066557666	1	0.002182698	0.003133456
CRLF2	0.958496978	0.511460066	0.255463042	0.062101183	0.019880596	0.648460634
KCNN3	0.958496978	0.273740065	0.024895226	1	0.189984414	0.183162618
RUNX2	0.958496978	0.850767669	0.35526595	0.365615284	0.905048981	0.463945569
USH1C	0.958496978	1	0.023377789	0.151806878	0.139972944	0.005036451
AVID	0.958496978	0.080102805	0.30594376	0.003067511	1	0.006400821
CO4	0.958496978	0.447947975	0.34244426	0.035926001	0.023360989	0.870018346
OPN4B	0.958496978	0.543064735	0.182212418	0.064360748	0.010135232	0.465694861
S6A20	0.958496978	0.052757022	0.616042225	0.336123978	0.078094732	0.01067892
ALX4	0.958496978	0.355666819	0.305082974	0.885091099	0.030352771	0.047182927
FGFR4	0.958496978	0.431812006	0.231620986	0.033597112	0.011241394	0.686213037
PAX9	0.958496978	0.062311613	0.285803199	0.001356057	1	0.002877619
DYH3	0.958496978	0.296370584	0.016411388	1	0.000283345	0.000488324
SMAGP	0.958496978	0.521530477	0.341107567	0.043005955	0.90842309	0.074853571
CLCC	0.958496978	0.157770055	0.121630547	0.007942809	0.005499177	0.941669039
MDH1B	0.958496978	0.030567665	0.67976106	0.000593885	0.106858918	0.060962731
CTCFL	0.958496978	0.007406896	0.422928019	6.88E-05	0.044830353	0.044674819
HXD8	0.958496978	0.006721779	0.305492133	4.30E-05	0.02091851	0.068822715
PRS23	0.958496978	0.158768942	0.373026558	0.004991833	0.850421983	0.014928998
PRVB	0.958496978	0.250559805	0.003273216	0.011121898	0.042042039	1.31E-05
DNMBP	0.958496978	0.298037356	3.70E-05	1	8.30E-08	2.76E-07
HXB8	0.958496978	0.000355081	0.7259787	8.18E-07	0.112104974	0.000474213
GPR83	0.958496978	4.33E-05	0.305940442	1.15E-07	1	1.02E-06
OR4S2	0.958496978	0.911313954	7.16E-06	0.309256755	7.94E-09	6.53E-07
K2C1	0.958496978	0.925746351	6.89E-06	0.304731306	6.66E-09	7.04E-07
DYH5	0.958496978	0.159175125	0.684509029	0.005128836	0.097110053	0.305177348
TINAG	0.958496978	5.48E-06	0.255383627	6.76E-09	0.020312586	0.000291919
C1QT9	0.958496978	0.962017434	1.99E-07	0.301737529	1.49E-10	2.91E-08
CKAP5	0.958496978	0.14738943	1.55E-06	0.007696415	1.58E-09	0.000293394
MYH13	0.958496978	0.597059252	2.84E-05	0.59787091	1.21E-08	4.68E-07
ZNT8	0.958496978	0.001710213	0.002325133	0.040569575	0.052398937	0.947457336
CSRN3	0.958496978	0.332858922	2.44E-05	0.993348947	0.00118439	0.001308698
GUC2C	0.958496978	0.004258322	1.72E-06	4.17E-05	1.53E-09	0.037982993
OTP	0.958496978	0.010589305	0.002134326	0.000140952	0.041048411	2.91E-08
CNG3	0.958496978	5.14E-07	0.072119214	1.18E-10	0.002044277	0.000413035
ACER1	0.958496978	0.28840445	8.59E-11	1	6.33E-15	5.58E-14
CRSPL	0.958496978	0.02205298	0.01600531	0.260761268	0.217804486	0.942707966
NKX25	0.958496978	2.65E-07	4.85E-07	1.02E-10	2.78E-10	0.910089688
K1C19	0.958496978	0.297420002	1.35E-05	1	0.000729944	0.000921323
RN121	0.958496978	1.73E-05	0.364199376	0.000780471	0.027478628	1.07E-07
RNF43	0.958496978	0.103132739	0.063361449	0.001810384	0.000820658	0.867661157
CP074	0.958496978	0.383651108	0.538023108	0.027494508	0.666186808	0.104920969
SC5AC	0.958496978	3.01E-18	0.304612834	2.18E-23	1	1.25E-20
SEBP2	0.958496978	0.000934786	0.56605137	1.96E-06	0.059860755	0.006001235
YI036	0.958496978	0.022851027	0.536864751	0.000285731	0.060307558	0.101437486
TNFA	0.958496978	0.005107395	0.001216995	0.109688974	0.041643187	0.720122386
DDX21	0.958496978	0.300161211	6.10E-25	1	7.88E-31	1.04E-28
INHBC	0.958496978	0.131042768	2.90E-22	0.706654573	7.20E-21	2.76E-18
RFT1	0.958496978	0.096712054	0.374042951	0.628940779	0.026463924	0.006043655
P3F1B	0.958496978	8.24E-15	0.168297212	3.41E-12	0.006071574	1.76E-19
TBX22	0.958496978	0.000601108	0.018844976	0.021187579	8.01E-05	6.90E-10
CBPB1	0.958496978	0.000766184	1.53E-09	0.021763476	3.17E-13	7.59E-20
HSF1	0.958496978	0.134278539	0.000420101	0.730374515	0.017544794	0.056879464
HXB9	0.958496978	1.54E-29	6.18E-09	4.09E-36	6.36E-13	4.23E-11
SNX18	0.958496978	9.05E-05	9.24E-31	0.003688489	4.71E-29	1.17E-17
CGT	0.958496978	9.29E-16	0.197459352	3.78E-21	0.872037879	1.78E-20
GLL11	0.958496978	0.278612082	5.69E-37	1	5.10E-44	1.99E-41
TF2L1	0.958496978	1.50E-23	2.90E-06	2.23E-30	5.69E-10	3.25E-09
SIPA1	0.958496978	5.66E-06	1.74E-11	0.000587829	7.07E-09	0.025713773
DPOD1	0.958496978	0.514710448	0.877976839	0.051238793	0.323371932	0.37255012
AN13B	0.958496978	4.06E-12	1.86E-12	4.84E-09	2.71E-09	0.920661224
WISP1	0.958496978	1.88E-12	0.000585443	4.45E-17	0.023879212	3.32E-24
GLL9	0.958496978	2.60E-46	1.45E-10	1.72E-53	2.70E-14	1.92E-22
PR15A	0.958496978	0.047288689	8.44E-26	0.000830544	1.31E-21	8.61E-34
RAB20	0.958496978	2.09E-17	0.806732384	2.15E-22	0.145772457	1.35E-16
PRR7	0.958496978	8.26E-11	8.95E-11	5.47E-15	1.17E-14	0.949297028
SNX33	0.958496978	0.001401706	5.68E-11	6.12E-06	5.60E-15	0.000811793
CALL4	0.958496978	0.261468106	8.16E-07	0.013943869	0.000238335	7.88E-10
DHB8	0.958496978	1.55E-05	5.40E-19	0.002157705	4.83E-15	1.32E-06
HOOK2	0.958496978	5.32E-08	0.000685601	2.59E-11	3.11E-06	0.042147532
FRAS1	0.958496978	2.27E-22	0.176593949	2.16E-18	0.877853559	1.44E-17
GRHPR	0.958496978	3.51E-10	7.17E-73	3.14E-14	1.20E-80	1.72E-47
BDNF	0.958496978	0.795531736	1.27E-13	0.445904116	2.73E-10	1.85E-12
EMAL3	0.958496978	0.000512312	1.49E-07	1.73E-06	5.98E-11	0.094554937
S35G1	0.958496978	1.20E-33	1.75E-24	1.16E-39	4.04E-30	0.018571486
GLRA2	0.958496978	1.46E-53	8.36E-59	7.93E-59	5.21E-64	0.15996963
ANX12	0.958496978	3.74E-33	0.365808252	6.95E-28	0.028989655	3.27E-37
GATL3	0.958496978	2.65E-44	1.59E-05	7.00E-51	0.001863564	2.19E-63
SWAHA	0.958496978	5.94E-06	7.82E-38	7.04E-09	7.18E-33	4.59E-57
RHG44	0.958496978	2.09E-08	3.70E-47	9.96E-06	2.15E-42	1.66E-24
CADH8	0.958496978	2.00E-35	1.27E-22	2.90E-40	1.52E-27	0.001222261
NECA2	0.958496978	7.92E-10	6.76E-17	2.26E-13	2.77E-21	0.019657833
LUM	0.958496978	5.56E-42	4.27E-05	7.05E-48	1.00E-07	8.01E-26
TNPO1	0.958496978	0.046661455	6.47E-10	0.42657641	5.20E-07	4.04E-05
FRMD3	0.958496978	3.03E-14	4.26E-07	3.09E-18	0.000139493	1.83E-32
TM183	0.958496978	0.399746469	5.36E-06	0.033404973	7.98E-09	0.000352277
TBCD4	0.958496978	2.21E-05	0.024940391	3.35E-08	0.000563737	0.064939988
GAS6	0.958496978	6.07E-06	0.263644183	6.41E-09	0.980316309	6.69E-09
ANGP2	0.958496978	0.910932797	8.90E-21	0.194223528	1.27E-16	2.01E-21
F194A	0.958496978	1.73E-14	1.54E-64	5.38E-19	1.38E-59	2.30E-99
DDX25	0.958496978	3.04E-05	4.85E-100	1.39E-08	1.29E-108	2.89E-82
PJA2	0.958496978	4.81E-05	7.34E-09	0.004801187	4.56E-06	0.103782733
CE192	0.958496978	4.97E-60	2.16E-43	4.24E-55	1.37E-38	8.56E-05
ANXA2	0.958496978	2.98E-23	9.33E-11	4.76E-28	1.76E-14	0.000106837
MGP	0.958496978	1.31E-78	0.116077168	3.36E-84	0.688171246	5.00E-86
CADM3	0.958496978	2.42E-64	3.87E-49	3.56E-59	5.71E-44	0.00035105
ATTY	0.961372978	5.41E-10	0.002323311	3.07E-14	1.02E-05	0.001294767
HES1	0.962381555	9.36E-13	0.283533324	1.51E-10	1	7.65E-10
UB2E3	0.962381555	0.421665955	5.35E-19	0.834229677	4.31E-15	5.63E-16
FUT5	0.964523147	0.311740363	2.42E-10	1	6.14E-14	1.01E-12
SESN1	0.96762956	0.77363797	0.480462096	0.466758376	0.055614375	0.277186223
CX065	0.96762956	0.315531851	2.38E-63	0.029811064	6.44E-71	5.87E-62
CA2D4	0.967787548	0.315011666	6.19E-06	1	1.56E-08	8.48E-08
CAHM3	0.969816116	0.002665088	2.23E-10	3.72E-05	7.99E-14	0.000251014
TLE1	0.969816116	0.485266275	0.052724264	0.772169918	0.001245478	0.004616883
YU009	0.969816116	0.550976604	5.73E-83	0.062698962	1.69E-91	2.56E-81
BT1A1	0.970994011	2.49E-11	0.065367897	5.00E-15	0.00134173	5.26E-07
LIN41	0.970994011	0.825701863	0.624521511	0.41940938	0.085909743	0.422050074
RHBL1	0.970994011	1.04E-34	1.22E-42	4.59E-30	8.03E-38	0.053793275
RSAD2	0.970994011	4.85E-25	0.092255635	3.14E-29	0.003151269	1.22E-18
S10AE	0.971743817	1.02E-05	0.125379242	6.24E-09	0.004402305	0.002619894
TOPRS	0.97617199	0.321813564	1.58E-08	1	1.28E-11	1.38E-10
OFCC1	0.97617199	4.44E-06	0.094786984	0.000144347	0.554929132	0.002620469
CPNE5	0.97617199	2.16E-13	6.91E-07	1.15E-17	6.15E-10	0.006997814
ERBB4	0.978139846	0.11784976	0.397468956	0.0045499	0.862948173	0.01012774
GBRP	0.978139846	7.56E-52	0.425795237	6.75E-59	0.821773087	8.08E-56
PPBI1	0.978288639	0.327428364	0.218609662	1	0.019437338	0.027444273
TSHR	0.978288639	0.016789189	0.364907814	0.000440892	0.044551087	0.125128864
PLSL	0.978288639	1.13E-07	1	1.33E-10	0.268124034	6.96E-08
VAV	0.978288639	1.59E-05	3.25E-08	0.000613474	2.24E-06	0.231571587
RBTN1	0.978288639	7.50E-20	5.98E-25	1.18E-24	6.41E-31	0.101130013
GHR	0.978288639	4.97E-06	1.07E-07	0.000676995	3.05E-05	0.510164807
HUTU	0.978538556	0.821389242	0.429793213	0.156869078	0.812073298	0.261012645
PDCL2	0.978538556	0.81852612	1.08E-94	0.15280424	3.54E-103	2.79E-94
LRIT1	0.978583381	0.000105051	0.019312226	0.003011489	0.200740087	0.127581309
NYAP1	0.978583381	0.651272497	0.004081055	0.107543849	0.075010588	0.000707451
GRASP	0.978583381	1.99E-10	0.005880537	7.58E-08	5.49E-05	2.10E-19
VTM2L	0.978583381	2.35E-28	2.77E-16	7.83E-33	2.82E-20	0.000975442
NAR4	0.978583381	0.094502349	8.06E-102	0.570700975	4.73E-98	1.14E-94
MIXL1	0.979897345	0.156505146	2.81E-10	0.012341216	1.60E-13	2.16E-07
PKHG3	0.98109954	0.003413769	0.730570298	0.06095506	0.132105288	0.000641149
PGH2	0.98109954	5.77E-22	1.43E-11	4.72E-21	3.11E-16	3.20E-54
CCL4	0.981317456	2.12E-05	0.577789345	9.83E-08	0.102925321	0.000154433
WNT8B	0.981317456	0.513422217	0.076524072	0.760808905	0.465668807	0.279479512
GAGC	0.981317456	7.35E-13	0.325344057	1.14E-16	1	1.44E-14
CERS3	0.981317456	0.631981236	5.04E-17	0.618208131	3.84E-15	1.17E-16
EMID1	0.981317456	0.056458387	9.54E-24	0.001745116	2.74E-28	8.20E-17
PPBT	0.981317456	0.511318024	0.001493031	0.067917822	0.046136021	5.83E-05
RGF1B	0.981317456	0.71906426	1.13E-09	0.129987499	6.33E-07	5.52E-11
EGR3	0.981619038	1.16E-16	0.253626767	9.59E-22	0.980175935	7.21E-22
HV02	0.983969133	0.440234113	1	0.769808533	0.28343401	0.434478158
BAG	0.983969133	0.001648765	0.001694626	2.32E-05	3.04E-05	1
HBAD	0.983969133	0.906389549	7.08E-21	0.23200067	3.12E-17	1.60E-21
SORL	0.983969133	1.44E-13	1.82E-34	2.97E-10	5.17E-30	7.87E-09
HEAT8	0.984003001	0.106289877	4.96E-65	0.004314357	5.84E-63	8.14E-73
SPAG8	0.984387866	0.399582864	4.73E-72	0.929330186	3.44E-80	7.14E-77
MORN2	0.984387866	0.000506779	2.63E-89	0.015203788	9.94E-87	1.54E-74
TECTA	0.984611974	0.970011725	0.344114524	0.362267376	0.058504507	0.310030238
O14I1	0.984611974	0.352307024	0.002486813	1	6.31E-05	0.000233361
S26A2	0.984611974	0.008749943	1	0.091937691	0.271927937	0.005990497
RDHE2	0.984611974	0.001833019	2.62E-05	8.86E-06	3.12E-08	0.291215612
ARG28	0.984611974	0.000132732	0.716612346	0.003090259	0.128875809	1.46E-05
ENDOU	0.984611974	0.026125695	0.127673395	0.257907931	0.005998966	8.98E-05
PPM1E	0.989055319	0.662302089	0.055115831	0.117731924	0.003385602	0.136939202
HABP4	0.992040727	0.004828303	0.297434564	0.049226163	0.97504437	0.057749414
VAX2	0.992040727	0.119671293	4.24E-07	0.010286789	2.10E-09	0.00047792
VWDE	0.992040727	5.54E-12	0.340213898	3.07E-15	1	3.07E-13
VAMP5	0.992040727	0.243686231	0.458337984	0.014779018	0.053032862	0.655485384
SG223	0.992040727	0.065806963	0.000104413	0.001807605	0.003850032	5.85E-09
S100B	0.992040727	1.95E-39	1.12E-51	2.67E-45	8.65E-57	0.005730205
ZNT5	0.992040727	0.263585152	3.79E-05	0.960754574	1.36E-07	7.93E-08
O51Q1	0.994432489	5.26E-11	0.682241809	4.28E-09	0.140032418	9.05E-12
OXLA	0.994432489	3.43E-12	1.66E-05	1.45E-17	1.08E-08	0.005430189
FBLN1	0.995739132	2.77E-24	0.456969107	4.33E-30	0.055134655	5.43E-22
N2F1B	0.996143661	0.867302532	0.31820058	0.442345063	1	0.451283748
ANTR2	0.996143661	2.45E-14	1.14E-09	4.28E-18	5.23E-07	6.74E-37
FABPI	0.997603516	1.86E-11	0.896282418	1.59E-15	0.371771095	4.96E-12
NYX	0.998056568	0.39084498	0.385964344	0.963013402	0.041139177	0.061978742
ACHA9	0.998056568	0.116066576	0.005543971	0.010590255	0.000231728	0.284948366
STAR4	0.998056568	1.91E-12	6.84E-35	3.82E-16	4.68E-40	2.80E-10
FA46C	0.998056568	2.41E-61	9.11E-07	2.24E-68	5.11E-10	5.67E-41
CNOT6	0.998056568	0.407274078	1.58E-06	0.0465865	0.000239238	8.94E-09
CC130	0.998100424	0.169866995	0.394528123	0.742583274	0.041858345	0.015687102
RL27A	1	0.589285937	1	0.507420445	1	0.510164807
ARRC	1	1	0.53618101	1	0.471323567	0.460236868
BAI2	1	1	1	0.503660315	0.512963057	1
CAC1C	1	1	1	0.503660315	0.512963057	1
CBPE	1	1	1	0.504876473	0.522321685	1
COX2	1	1	1	0.503660315	0.512963057	1
DPYL2	1	0.466377501	0.471677699	1	1	1
DTHD1	1	1	0.53618101	1	0.471323567	0.460236868
G6PI	1	0.56234894	1	0.503938644	1	0.514429994
HBB	1	0.587864754	1	0.506200807	1	0.509067134
HMX2	1	1	1	0.504876473	0.522321685	1
KCC2B	1	0.596496958	0.53981054	1	1	1
MSMP	1	1	1	0.503660315	0.512963057	1
MYH1	1	0.56234894	1	0.503938644	1	0.514429994
MYH2	1	1	0.53618101	1	0.471323567	0.460236868
MYH3	1	1	0.505777945	1	0.462688817	0.454532953
MYH8	1	1	0.53618101	1	0.471323567	0.460236868
MYSS	1	0.56234894	1	0.503938644	1	0.514429994
N4BP3	1	1	1	0.504876473	0.522321685	1
NF1	1	1	0.439598181	1	0.46176258	0.512920675
NRAM2	1	1	1	0.504876473	0.522321685	1
O10AC	1	1	1	0.503660315	0.512963057	1
POL	1	1	0.53618101	1	0.471323567	0.460236868
RL12	1	0.56234894	1	0.503938644	1	0.514429994
RL7A	1	0.596496958	0.53981054	1	1	1
RLA2	1	0.596496958	0.53981054	1	1	1
SCNAA	1	0.56234894	1	0.503938644	1	0.514429994
SFRP5	1	1	0.439598181	1	0.46176258	0.512920675
SKP1	1	1	0.53618101	1	0.471323567	0.460236868
TBA	1	0.587864754	1	0.506200807	1	0.509067134
TITIN	1	1	0.505777945	1	0.462688817	0.454532953
TPIS	1	0.587864754	1	0.506200807	1	0.509067134
UPK3B	1	1	0.439598181	1	0.46176258	0.512920675
VDAC2	1	1	0.53618101	1	0.471323567	0.460236868
A2MG	1	0.430826044	0.433206208	0.408680507	0.405058199	1
ACSM3	1	0.43695131	1	0.929330186	0.523931153	0.457119572
ADCL4	1	1	1	0.421108519	0.429053896	1
AMPE	1	1	0.358002105	1	0.29067342	0.283382181
AQ12B	1	0.947486917	0.471677699	0.503938644	1	0.514429994
ASB16	1	0.56234894	0.505777945	0.503938644	0.462688817	0.958640987
AT1B1	1	0.466377501	0.471677699	0.504876473	0.522321685	1
CR2	1	1	0.358002105	1	0.29067342	0.283382181
CYC	1	0.436352285	1	1	0.397175558	0.42448024
ENPP7	1	0.947486917	0.471677699	0.503938644	1	0.514429994
ENT1	1	0.390311771	0.963791714	1	0.407283344	0.396621767
GUC2D	1	0.49259329	1	1	0.425779801	0.440935497
GUC2F	1	0.466377501	0.98725693	1	0.462688817	0.454532953
HSP7C	1	0.53409274	1	1	0.472561566	0.466461071
K2C5	1	0.539121288	1	1	0.475207543	0.466234055
K2C6A	1	1	1	0.481004056	0.441499224	1
K2C75	1	0.466377501	0.98725693	1	0.462688817	0.454532953
KLK14	1	0.456036525	0.444120033	0.486401425	0.471891971	1
LIPM	1	1	0.451269525	1	0.391170494	0.377650051
LYPD2	1	1	0.358002105	1	0.29067342	0.283382181
OVOS	1	1	0.451269525	1	0.391170494	0.377650051
PAX5	1	1	1	0.421108519	0.429053896	1
PLMN	1	0.43695131	1	0.929330186	0.523931153	0.457119572
POL2	1	1	0.505777945	0.504876473	0.962050428	0.454532953
RL13	1	0.411319716	1	0.334483362	1	0.342765446
RS4	1	0.507792804	0.455253879	1	1	1
SSPO	1	1	0.414030052	0.397889518	1	0.406699079
ST1C4	1	0.499861937	0.474700221	0.492708997	0.490529476	1
ABCG8	1	0.431812006	0.440333967	0.321962148	0.340867899	1
ART2	1	0.75677028	0.422213666	0.235231533	1	0.248903832
CLCA4	1	1	0.40530721	1	0.348511513	0.336830605
CO4A	1	1	0.453889853	0.297627591	0.783316952	0.419122221
CO6A4	1	1	0.304612834	1	0.246182407	0.23815004
CYB	1	0.747505875	0.344114524	1	0.507659036	0.499121026
ENTP8	1	0.507741009	0.297617029	0.470833673	0.277918182	0.696952249
FA83G	1	0.54917752	0.932049785	0.446881309	0.933894516	0.468434367
FOXE4	1	0.446034339	0.467133144	0.37420715	0.401003591	0.981487512
GSC	1	0.380301348	0.385941332	0.370907969	0.39102293	1
ISX	1	1	0.304612834	1	0.246182407	0.23815004
LCK	1	0.446034339	0.467133144	0.37420715	0.401003591	0.981487512
LIPHB	1	1	0.259350614	1	0.240835571	0.260244156
LOXH1	1	1	0.259350614	1	0.240835571	0.260244156
MEF2B	1	1	0.392673822	0.95834051	0.447108253	0.387910095
NDKM	1	0.522211344	0.312250551	0.47198447	0.283376929	0.706591598
NPAL2	1	1	0.363035696	0.568758572	0.80949769	0.426174473
PKHD1	1	0.43695131	0.363035696	0.4479295	0.379817332	0.916875718
RL8	1	0.346026611	0.418795923	0.32668406	0.393243076	0.937306677
SHP2B	1	0.499408504	0.53618101	0.426194104	0.471323567	0.908996401
SP16H	1	0.444070189	0.36437871	0.929330186	0.770212255	0.84851778
ST14	1	0.507792804	1	0.79298469	0.349738844	0.486047943
ST1B1	1	0.359740095	1	0.285474384	1	0.292766081
TBA1	1	0.541968943	0.681909118	1	0.284134676	0.310765559
TM63B	1	1	0.51502013	0.321398056	0.784247443	0.434807596
V2R	1	1	0.37414536	1	0.321276351	0.310850558
A2ML1	1	0.301493746	0.829642645	0.483762339	0.898304122	0.388513258
AAKG3	1	0.339822154	0.489446178	0.270273434	0.428146819	0.71329432
ACTHR	1	0.39860485	1	0.348498071	1	0.353038908
CCR4	1	0.439886121	0.379040544	0.363308643	0.320698713	0.973361786
CHIA	1	0.885774527	0.753911586	0.487569486	0.263449053	0.63561807
CJ112	1	0.576778657	0.42930541	0.820901401	0.978054707	0.783893252
DSL1	1	0.597470906	0.431264785	0.184262576	1	0.196131338
ECLC	1	1	0.218120955	0.479829627	0.594328427	0.203833358
GCNT1	1	1	0.238367113	1	0.219850363	0.243005373
GPR35	1	0.306933166	0.360982563	0.284499483	0.35770751	0.820473473
I23O2	1	0.514257871	0.358002105	0.440041236	0.292205986	0.852683791
ITK	1	0.306898715	0.286285058	0.270273151	0.259039307	1
LPH	1	1	0.275903263	1	0.220594849	0.213352596
MYH7	1	1	0.230428178	1	0.206910539	0.226081475
PDIA2	1	0.204551307	1	0.171870316	1	0.184277855
PH4H	1	0.485266275	0.222780123	0.442301488	0.192918385	0.630190976
PK1L2	1	0.296638896	0.27255561	0.529926977	0.507115626	1
RHG32	1	1	0.234796761	1	0.215901129	0.232752751
S26A5	1	0.327769326	1	0.257907931	1	0.263226672
SBP1	1	0.393227168	0.427748941	0.316928438	0.358630844	0.901986741
SC6A1	1	1	0.374042951	1	0.321232067	0.310765559
SC6A4	1	0.459094144	0.42930541	0.822414705	0.797707267	0.971498414
SKDA1	1	1	0.809923789	0.787849472	0.94075403	0.828722704
TBX5	1	0.260912858	0.429054532	0.216393051	0.412407801	0.669872478
TMC2	1	1	0.190407027	1	0.157868746	0.169020671
TRY2	1	1	0.227696183	1	0.215808712	0.239888128
TYRP2	1	1	0.186295616	1	0.157841152	0.172159676
WNT2	1	0.536862632	0.696176251	0.519837062	0.708251363	0.304242439
ICEN	1	0.24849092	0.752937703	0.466968535	0.915208229	0.380330098
ARRB1	1	1	0.061260176	0.321929871	0.161305669	0.020932269
C4BPA	1	1	0.029630267	0.359168764	0.145550311	0.028457615
CAN9	1	1	0.015064932	1	0.008786745	0.0142048
CLCA2	1	1	0.041275575	1	0.011718434	0.010927937
CP2H2	1	0.091709877	1	0.250766861	0.356698636	0.052683589
CXE1	1	1	0.032480793	1	0.010071453	0.009639269
CYSP2	1	0.717643318	0.259350614	0.424576366	0.351354857	0.09573111
FOXI1	1	0.03322745	0.280054333	0.024106702	0.260888284	0.25242278
FRP2L	1	0.29427104	0.026021719	0.271762689	0.021332293	0.259334874
GAG	1	0.098019422	0.364618676	0.039201352	0.269032648	0.337741581
GVIN1	1	0.116067885	0.389029839	0.043900136	0.279578742	0.336273492
HNF1B	1	0.41724456	0.148592084	1	0.020887244	0.044076118
IL6	1	0.052333152	1	0.205181666	0.365247765	0.046271616
P3F3A	1	0.11162009	0.56213972	0.159151606	0.773123282	0.27081749
PCSK9	1	0.136003738	0.108811319	0.210135761	0.183231567	1
TECTB	1	0.373828778	0.312250551	0.371390419	0.284687029	0.068015699
TNR17	1	0.292237093	0.409531253	0.339060432	0.268087458	0.048824803
TRFR	1	0.091502413	0.081876899	0.187113292	0.180524545	1
TRPM6	1	1	0.014174909	1	0.008998664	0.014720516
ZAN	1	0.270179266	0.115056121	0.156166574	0.050323001	0.558579169
RPB1	1	0.255364822	0.540027101	0.406595951	0.306926025	0.094457271
CPSF7	1	0.38889709	0.30286773	0.242536028	0.356167886	0.050579587
ENV	1	0.010668402	1	0.005843061	1	0.010686972
FRM4B	1	0.376933228	0.33527091	0.583720229	0.181226092	0.067931986
GTD2A	1	1	0.012525414	0.369995718	0.075064818	0.015647219
OBSCN	1	0.147296781	0.099329118	0.074462555	0.047274657	0.822323046
RETST	1	0.949470976	0.139281124	0.959012335	0.177709845	0.153335839
SCN5A	1	0.041630767	1	0.011394838	1	0.017121574
SRB4D	1	0.940567074	0.592141652	0.578635591	0.919604675	0.671025701
TEN3	1	0.128876278	0.576532398	0.091306309	0.511007597	0.285630462
1433S	1	0.031087729	0.265173387	0.075740219	0.522991591	0.260417053
BEST4	1	1	0.012129409	0.337188107	0.042134053	0.005403695
DPOL	1	0.418948338	0.106809832	0.253985252	0.054313749	0.345464135
DSG4	1	1	0.024171236	0.317933767	0.056837784	0.005371925
FRMD7	1	0.193768638	0.373636605	0.371306198	0.146184786	0.032572699
H2B	1	0.009345432	1	0.003686507	1	0.006344404
IL8H	1	0.00424134	1	0.002378644	1	0.004885411
KCRB	1	0.808968802	0.360813107	1	0.159887788	0.156740225
M4K3	1	0.792134086	0.721353594	0.590354265	0.531173404	0.979710581
NOX3	1	0.872577955	0.326801662	1	0.167783719	0.174031426
OPN4A	1	0.064491391	0.073039004	0.050688968	0.062263008	1
PA24F	1	1	0.01697751	1	0.003173	0.002937004
PAR12	1	0.017766214	0.29008929	0.091099683	0.90842309	0.140213311
PLCA	1	0.020928331	0.32169615	0.008064726	0.265981473	0.116536676
RLA0	1	0.157422824	0.971878078	0.093256347	0.907907569	0.124642911
SPB10	1	1	0.004363827	1	0.002075731	0.004158541
TBB	1	1	0.004363827	1	0.002075731	0.004158541
TM252	1	0.024951679	0.134736719	0.013324813	0.104071975	0.391931808
RL17	1	0.711846627	1	0.7683504	0.458564429	0.690671105
ACH10	1	0.107232004	0.063549341	0.042119297	0.022137624	0.767636255
AMPB	1	0.240213296	0.300278867	0.303390019	0.178221893	0.023478767
ASAH2	1	0.729671893	0.11337548	0.511639202	0.184425944	0.058582205
CER1	1	0.099085222	0.00483461	0.097285782	0.00492363	0.302281093
CXA9	1	0.382333699	0.029378445	1	0.002029237	0.00536567
FETUA	1	0.138857883	1	0.048849668	0.676542675	0.123132641
FOLR3	1	0.407522739	0.019166909	1	0.058696859	0.059075574
GTR9	1	0.630402082	0.148502802	0.203378219	0.031147731	0.320469743
ITB4	1	0.597470906	0.360995206	0.981125685	0.774955006	0.718453736
LTV1	1	1	0.002192414	1	0.000912757	0.001843324
MOS1T	1	0.7514943	0.242171335	0.590502041	0.143215631	0.391931808
MYH6	1	1	0.001731519	1	0.000933153	0.002336
NDF4	1	0.274312028	0.262982299	0.093714581	0.353886447	0.017148243
OTOG	1	0.64251158	0.461212819	0.96514937	0.145857114	0.189677606
OTOP1	1	0.119671293	0.954168771	0.042620337	0.654134492	0.116757184
PHLA3	1	0.75677028	0.116560857	0.450836937	0.180661026	0.043207251
PRPS2	1	0.005487553	1	0.0282056	0.356698636	0.005281365
STAB2	1	0.020418831	0.136782663	0.093325032	0.516155978	0.339011428
TMED6	1	1	0.225883027	0.745708411	0.342630693	0.195068537
TULP1	1	0.013901816	0.320510425	0.004675287	0.263301132	0.084110978
UD17	1	0.083339954	0.018333831	0.056092741	0.010286582	0.538016611
USH2A	1	0.295600546	0.304657064	0.763185482	0.796127692	0.973361786
UT2	1	0.169506855	0.686558454	0.030305056	0.221811815	0.29515232
VIT2	1	0.0018139	0.252841821	0.001820218	0.258942688	0.042498115
VSIG8	1	0.479397127	0.840331682	0.68423575	0.549781928	0.29515232
ABCG5	1	0.306933166	0.169543746	0.093248354	0.397175558	0.014546216
BHA09	1	0.053224436	0.018844976	0.029629098	0.009180419	0.680397695
CAHM1	1	0.036572154	0.004398284	0.037960634	0.005126155	0.569225451
CBPB2	1	0.382475392	0.004398284	0.307789328	0.001183096	0.019244508
FAT4	1	0.098355827	0.091295947	0.018011728	0.017309089	1
GALR2	1	0.60823662	0.725185995	1	0.882594333	0.855980078
HNF4G	1	0.066360837	0.737782391	0.047792437	0.700820772	0.117413054
KCNV2	1	0.594654726	0.617435145	0.194249783	0.22202071	0.966827236
LMOD2	1	1	0.002282911	0.360399123	0.012530964	0.002258037
NOTC4	1	0.170284835	0.626359219	0.055407785	1	0.059680599
PABP4	1	0.059250213	0.012357027	0.293072754	0.085119538	0.590250371
SP8	1	0.32224071	0.130133797	0.09278956	0.368444256	0.012885978
ZP3	1	0.012236276	1	0.001971707	1	0.003714404
AHNK	1	0.175500679	0.366781711	0.109665122	0.28669167	0.630190976
RBP17	1	0.012292415	0.122166541	0.045131934	0.34574985	0.275658263
CACB2	1	0.039033767	0.570711631	0.022044863	0.495872805	0.11058039
CATE	1	1	0.00237319	1	0.000345582	0.000409972
CATEA	1	0.308860537	0.001094325	0.277466398	0.000548431	0.019064157
GTR2	1	1	0.000614865	1	0.000218233	0.000533871
HXA11	1	0.00418705	1	0.000754391	1	0.001653919
KD3AB	1	0.030208287	0.780135778	0.091252754	0.78006663	0.051350359
MUC5A	1	0.251247695	0.092047121	0.153433171	0.074065756	0.002196284
NPFF2	1	0.046722517	0.312839687	0.011663032	0.125689579	0.277186223
NR2E3	1	0.047378793	0.719058257	0.154926107	0.253647944	0.012448204
PHX2A	1	0.15623581	0.00226074	0.121148724	0.000996653	0.07968292
PLK1	1	1	0.009272763	0.321814657	0.014517622	0.00112471
RIMN	1	0.3352456	0.002331758	0.961837891	0.012848452	0.023062015
SEM3D	1	0.078695332	0.412947553	0.017163742	0.141427474	0.294159394
SFRP2	1	1	0.000571851	1	0.000215828	0.000534698
APOB	1	0.350829338	0.000818387	0.297174089	0.000225355	0.006242959
EI2BD	1	0.06204295	0.662106399	0.015045901	0.329299946	0.127635812
PHF7	1	1	0.000238899	1	0.000118057	0.000427765
PLPP	1	0.321304917	0.06194496	0.069484612	0.010004049	0.328648775
POK3	1	0.304196933	0.087299168	0.04583774	0.39693241	0.00577865
RK	1	0.32224071	0.029422597	0.175584935	0.042811634	0.001858874
RL11	1	0.023388226	0.932622018	0.013497481	0.890620798	0.030214487
ROS1	1	0.190181553	0.054752413	0.371843688	0.010426983	0.002246972
S26A6	1	0.001634947	0.050962216	0.001048323	0.044830353	0.187638251
SMCA4	1	0.947486917	0.624521511	0.724503529	1	0.715321932
ZC11A	1	0.013075786	0.032752439	0.005155813	0.017780378	0.722000596
DYH11	1	0.378244176	0.073591094	0.046736187	0.00600972	0.325101868
FOXD1	1	0.023204446	0.02740756	0.003977199	0.005599343	1
GP183	1	0.039558656	0.002350428	0.02553073	0.001119512	0.329226163
GSX2	1	0.001634947	1	0.000230842	1	0.000627109
KV3A7	1	0.326631524	0.055115831	0.569209297	0.133269086	0.419970761
LGR6	1	0.305743944	0.414030052	0.091160495	0.151462762	0.820973505
MAS	1	0.345499047	0.000398056	0.296133249	0.000108504	0.00367999
MY15B	1	0.627091247	0.078435569	0.685521605	0.055746095	0.022320819
PIRT	1	0.042516249	0.002143975	0.026616072	0.000910585	0.273174013
PLIN3	1	0.173352283	0.20206453	0.277170146	0.331381285	0.933164884
SAMD7	1	0.414705765	0.001406185	0.3197905	0.000165155	0.002752654
SCX	1	0.203659733	0.002102608	0.615402912	0.006610195	0.032525952
SP7	1	0.318646252	0.024991528	0.091877879	0.088961083	0.001577694
ZN750	1	0.285012103	0.022629163	0.269749604	0.019769913	0.291420251
ANGL4	1	0.217958334	0.709646161	0.037945395	0.283201239	0.368416304
HUTH	1	0.252811028	0.0150631	0.291169349	0.017548532	0.159399385
KRFJ	1	0.486778895	0.611462541	0.950026321	0.221883461	0.18198554
MELK	1	0.363372622	0.010386977	0.105956766	0.057177629	0.001282269
NKPD1	1	0.017064462	0.018942007	0.004834497	0.005970413	1
OPN5	1	0.036263047	0.003900572	0.015681712	0.001023833	0.375205894
PCSK5	1	0.06724902	0.004011417	0.222549094	0.012126169	0.223972401
TDRD5	1	0.017263569	0.358002105	0.015147933	0.3684034	0.120574366
TMPS3	1	0.302091602	0.000124327	0.276756917	6.06E-05	0.003729099
ZP2	1	0.107773205	0.002288279	0.368136543	0.007695376	0.092302738
BI2L2	1	0.090014174	0.069253803	0.32449476	0.002487152	0.000169078
CAC1F	1	0.136451499	0.241172101	0.015552844	0.744673963	0.006594768
CD40L	1	0.885318	0.522479002	0.465781886	0.903540202	0.382705892
F163A	1	0.733809626	0.375548638	0.936640773	0.219850363	0.175910259
FA7	1	0.9981214	0.006729015	0.961837891	0.001977895	0.004437422
FR1L6	1	0.508933005	0.282614623	0.641810754	0.377873305	0.726102702
GLL14	1	0.128876278	0.10579166	0.045510134	0.184012689	0.001484462
PCDC2	1	0.032317626	0.267912404	0.001035849	0.026307765	0.262169743
YTX2	1	0.309849759	7.07E-05	0.281015581	2.89E-05	0.001907752
AMP2	1	0.409831447	0.173348783	0.491348435	0.095228661	0.020582102
APOC2	1	0.065806963	0.084340387	0.07174388	0.096708655	0.946243998
CP4B1	1	0.004242739	0.022841588	0.000861954	0.008897648	0.507708345
M1IP1	1	0.01606339	0.000464421	0.01094429	0.00021827	0.258311164
NPT2A	1	0.129702925	0.065787479	0.270273434	0.14791004	0.732498193
P	1	0.782814086	0.438318245	0.257907931	0.924138362	0.213490801
PKHJ1	1	1	0.000128069	0.338140418	0.000291464	2.87E-05
PRS56	1	0.179817686	0.707516717	0.065607092	0.443349588	0.318210526
QRIC2	1	1	4.87E-05	1	7.90E-06	2.00E-05
SPT5H	1	1	6.59E-05	0.35361862	0.000350125	5.88E-05
CP4A6	1	0.000203918	0.311234344	0.000733377	0.915208229	0.00205935
DMBT1	1	0.393041834	0.740862427	0.11141436	0.343038869	0.579922344
GP128	1	1	1.75E-05	1	3.73E-06	1.41E-05
OTOL1	1	1	0.002077069	0.959258353	0.000518109	0.001406858
OTX1	1	0.205534128	0.733663411	0.04896841	0.353886447	0.33526625
PATZ1	1	0.560667701	0.984283206	0.922958607	0.396832701	0.498546794
PLCH2	1	0.030201626	0.024895226	0.002613059	0.002003022	1
RP1	1	0.086155534	0.811985161	0.004698448	0.514285313	0.040201303
SERP3	1	0.514710448	0.13444158	0.173955442	0.307252712	0.016367921
SOX11	1	0.39522622	0.030849688	0.05725259	0.002121935	0.161206116
TNFB	1	0.592573877	0.431264785	0.891893519	0.100416341	0.15813148
WNT7B	1	0.020346548	1	0.017299693	0.974944032	0.015713864
XPP2	1	0.553971268	0.829209387	0.258578603	0.475207543	0.697492996
ZP3R	1	0.075420317	0.000219283	0.313882806	0.001144743	0.03732728
AMYP	1	0.094190238	0.13456286	0.019497034	0.397175558	0.002142178
ARI1A	1	0.645719354	0.272174445	0.854827382	0.143215631	0.094663687
DAF	1	1	1.43E-05	1	2.11E-06	7.69E-06
FOXC1	1	0.631981236	0.645940746	0.918707799	0.358232511	0.285385652
HIF3A	1	0.138892683	0.176539438	0.08512807	0.118346362	0.895281049
KCNKI	1	0.827118698	0.498249433	0.50333869	0.248381841	0.667109164
RIMS1	1	0.004421135	0.004590348	0.003207709	0.003788689	1
TRPV4	1	0.008429359	0.275575811	0.000836586	0.354433162	0.000157597
VGLU1	1	0.04137435	0.936144428	0.003406418	0.453832493	0.028650828
VWA2	1	1	0.806079339	0.822414705	0.593322193	0.80530197
01-Mar	1	0.116700079	0.016808213	0.081321123	0.01029917	6.11E-05
ABCAD	1	0.323246391	0.066557666	0.426901525	0.095906592	0.455859325
AT12A	1	0.943534319	0.088626562	0.867543762	0.124324002	0.082289435
CLCA1	1	0.273209257	0.001962242	0.32894661	0.000239581	1.70E-05
COSA1	1	1	2.61E-06	1	1.68E-06	1.71E-05
FETUB	1	0.450526882	0.146784888	0.717047334	0.276716579	0.514432204
FOXN1	1	0.415350506	0.969288371	0.134326606	0.53542338	0.414327033
FOXP4	1	0.321893032	0.033385234	0.154236004	0.053243617	0.001526021
GALT5	1	0.379664113	0.019002115	0.051598273	0.101874874	0.001108469
HNF4A	1	0.001668486	0.001542259	0.005485242	0.005537939	1
I22R2	1	0.093366793	0.020983833	0.039494263	0.006571938	0.547704537
JNK	1	0.020735739	0.002341909	0.027861236	0.003447155	0.326347702
MDR1	1	5.22E-05	0.130697602	1.10E-05	0.102714625	0.004666757
NMS	1	0.02278814	0.125962643	0.159151606	0.005140345	0.00010478
PROD2	1	0.0532687	0.094268528	0.04583774	0.053187182	0.000234949
SH21B	1	0.01084758	0.032123913	0.006956014	0.025239967	0.648895105
SUSD2	1	5.77E-06	0.261298095	7.68E-05	0.890620798	0.000393276
ARRD5	1	0.218714371	0.001153041	0.383974146	0.000209403	7.39E-05
GLL12	1	0.005264819	0.058122973	0.002361532	0.039131948	0.368416304
KRCL	1	1	3.35E-05	1	1.10E-06	1.37E-06
MUG1	1	0.000131286	0.134428572	2.32E-05	0.098303469	0.009965632
OLF8	1	0.01706963	0.002665449	0.035198171	0.004256801	0.449245777
PIGR	1	0.000430457	1	0.00037561	0.35088823	6.31E-05
PRR12	1	0.418751017	0.467133144	0.40060794	0.465570739	0.932990025
S39AA	1	0.009798514	0.669865668	0.001431674	0.352774885	0.024096649
VPRT	1	1	8.85E-06	1	6.18E-07	1.56E-06
CL028	1	0.87439257	0.097429922	0.674738657	0.040257453	0.134451484
DKF2	1	0.393227168	0.996955153	0.868506671	0.457004464	0.337157683
NR1H4	1	0.000459915	0.006548076	7.53E-05	0.002246424	0.358995499
OC116	1	0.001715392	0.019781115	0.005749535	0.059674903	0.294960615
OCEL1	1	0.004400557	0.004776023	0.000407886	0.000498744	1
OGFR	1	0.407274078	0.604446917	0.535389562	0.802878347	0.737481576
ONEC3	1	0.087163208	0.467050952	0.173208979	0.201120465	0.008279915
PA24E	1	0.499861937	0.036867364	0.091535485	0.001752685	0.193236831
PEX12	1	0.14945958	0.689363407	0.116395684	0.658823974	0.044732695
PLEC	1	0.982223032	0.99372185	0.860069964	0.769339468	0.940204122
RXRG	1	0.202307105	0.359487112	0.334843474	0.151783847	0.017006182
SBK1	1	0.611738815	0.021153321	0.152765763	0.001089044	0.100945219
SLIP	1	0.151406198	0.59195396	0.34396727	0.999574284	0.336830605
TM173	1	0.040874381	0.565767277	0.001971707	0.156072127	0.120060611
ARSD	1	0.533506114	0.922973887	0.142499085	0.412016985	0.575772132
BRAF	1	0.023366724	0.189922203	0.031374109	0.257739863	0.339773165
CCL5	1	0.327769326	0.497039407	0.687281144	0.95498024	0.745174215
HA1F	1	0.412774501	0.673380355	0.169342193	1	0.18562362
IL17B	1	0.626075208	0.152231841	0.890432402	0.266005376	0.369724192
ITA8	1	0.738877518	0.138841267	0.897716826	0.345280777	0.262117069
K1C20	1	0.408417635	0.398791585	0.205775476	0.560528036	0.060962731
KRF2	1	0.126892315	0.160829165	0.111476338	0.156683531	0.905760474
NCKX1	1	0.152111949	0.191392756	0.178333455	0.086684332	0.002557264
PERT	1	1.21E-06	0.094979595	9.46E-07	0.096789521	0.001074743
PKDRE	1	0.363898083	5.44E-06	0.300065043	3.83E-07	2.86E-05
PRD13	1	1	1.23E-06	1	1.54E-07	8.26E-07
PROX2	1	0.000445973	0.006264304	6.23E-05	0.001981121	0.378376456
RPC7L	1	0.167020495	0.777251592	0.135323921	0.801990676	0.251162397
TGM3	1	0.497639804	0.058874343	0.401174116	0.034818434	0.268967056
ASPD	1	1	5.37E-07	1	1.30E-07	1.25E-06
BCOR	1	1	2.25E-06	0.34396727	4.26E-06	5.73E-07
CR1	1	0.151014933	2.18E-06	0.119222162	3.83E-07	0.000311342
CUBN	1	0.000126473	0.010013986	1.65E-05	0.004075348	0.149030467
ELF5	1	1	1.54E-05	1	3.28E-07	3.95E-07
ES8L3	1	0.002579454	0.661784387	0.00598333	0.90842309	0.006218235
HXD13	1	0.336523233	2.04E-06	0.961310723	6.88E-06	2.96E-05
KV119	1	0.074268601	3.45E-06	0.053243497	5.97E-07	0.001562573
OL488	1	0.909654738	0.021435686	0.668880144	0.063531812	0.02159966
RB39B	1	0.567304818	0.478419494	0.159748236	0.990716909	0.165596239
RTBS	1	0.084016991	0.038197491	0.115355039	0.054970678	0.788054554
SP9	1	0.013591762	0.744037199	0.000936069	0.241099051	0.029037468
TFF2	1	1	9.52E-06	1	2.05E-07	2.58E-07
AR13A	1	0.315011666	7.18E-07	0.282883975	1.37E-07	2.51E-05
HGD	1	1	1.40E-06	0.342703258	2.59E-06	3.28E-07
HMX1	1	2.79E-06	1	2.13E-07	1	1.69E-06
JAK3	1	0.454503661	0.082050228	0.470833673	0.075927931	0.354545615
K1671	1	0.133456435	0.380860764	0.013682354	0.891341671	0.012056012
NR1I2	1	0.174584463	0.000661451	0.105603575	0.0006984	9.04E-06
C163A	1	1	1.03E-06	1	3.89E-08	1.15E-07
EXOC1	1	5.29E-06	0.065063094	6.25E-07	0.04457381	0.002067471
FRPD2	1	8.45E-08	0.234300714	1.79E-07	0.253491328	4.77E-05
NOD2A	1	0.001002152	0.947697096	4.97E-05	0.901926776	0.000268415
P2Y10	1	0.033066418	0.000119257	0.011512426	9.05E-06	0.035536617
WN11B	1	0.109317302	0.281358954	0.04515561	0.163853484	0.604334556
ANR23	1	0.299157825	0.006666683	0.50812061	0.000920011	0.000178348
EVL	1	0.839887243	0.925872788	0.703157106	0.994196921	0.717225119
F26L	1	0.190422149	0.420945598	0.39564951	0.756268839	0.626853794
MALT1	1	0.047234252	0.611581305	0.016491276	0.672665051	0.006256996
MRF	1	0.951163762	0.588491266	0.719514198	0.951024213	0.639873723
PDILT	1	0.000150081	0.000865956	2.32E-05	0.000231779	0.600123092
TR13B	1	0.21775374	0.505777945	0.510020413	0.17148534	0.039752354
URIC	1	0.364120501	0.357052412	0.57246163	0.577321567	0.99515935
FOXD3	1	0.000216884	0.000594156	2.88E-05	0.000120899	0.766745811
NFIB	1	0.596496958	0.061576631	0.476736763	0.068073178	0.012118856
PLCG1	1	0.978372809	0.235714254	0.561136302	0.470911322	0.181521968
TARA	1	0.373828778	0.205681378	0.462235432	0.131471524	0.029660567
GPX2	1	0.298765162	0.360453438	0.030447861	0.98575422	0.035217685
IQGA1	1	0.054047824	2.19E-06	0.198873692	3.46E-06	0.001099866
K2C4	1	0.343111276	0.004693584	0.05302056	0.031600235	0.000161156
MELG	1	1	2.67E-07	1	1.24E-08	3.95E-08
MIM1	1	0.136003738	1.96E-07	0.530731868	1.21E-06	7.05E-05
MSHR	1	0.097704866	0.073834753	0.107543849	0.033444236	0.000264611
NKX11	1	0.307647322	0.001499562	0.404396523	0.002129739	0.046570508
CEL	1	9.53E-05	0.005593599	8.41E-06	0.001667343	0.22596848
EMAL5	1	0.436294675	0.059575418	0.383099679	0.04173885	0.278054195
FA11	1	0.425222508	6.25E-06	0.317340484	8.74E-08	3.56E-06
FBLN2	1	0.009031896	0.107818925	0.000228276	0.010527446	0.318949795
GNA14	1	0.387535077	0.360995206	0.971375363	0.060923927	0.054399116
GRCR2	1	0.007474243	0.07346474	0.054806448	0.324566568	0.399772183
HEPC	1	0.878332347	0.234019862	0.466758376	0.475283343	0.141454387
MBOA4	1	0.325013651	0.806079339	0.973194472	0.475202559	0.433984663
NPTX1	1	0.19996168	0.267054048	0.018859693	0.03439624	0.887394511
OPSP	1	0.016817684	0.020093847	0.000800431	0.001202957	0.968721637
ROBO3	1	0.074187819	0.078238072	0.197160006	0.011166688	0.000230221
SC5A7	1	0.759909658	0.006297781	0.251032833	0.040904689	0.001780791
ZGLP1	1	0.464962068	0.006297781	0.406859194	0.004008566	0.000322871
OTX5	1	0.246714295	0.649028198	0.056636261	0.269758681	0.470866272
LHX5	1	0.21105663	0.479317968	0.096201876	0.658344752	0.038773437
BMP2	1	3.75E-05	0.004354391	1.85E-06	0.001015751	0.135780475
ENTK	1	0.006266555	0.690205216	0.006524881	0.796321203	0.02119427
P2RY4	1	0.057262074	0.399950618	0.019698863	0.58975669	0.004264443
S23A1	1	1.53E-05	0.047037683	1.25E-05	0.154362441	0.004994217
SBSPO	1	0.002201099	0.755366607	0.003032132	0.980574707	0.004262101
TRY3	1	0.037229079	1.43E-07	0.024997427	1.62E-08	0.000359074
IASPP	1	0.021614291	0.345570972	0.100407427	0.060184767	0.000621013
CTXN2	1	0.415785624	0.000628016	0.33185835	0.000374926	1.99E-05
EXSA	1	1	3.03E-08	1	1.29E-09	8.18E-09
AS19	1	0.085324398	0.099134975	0.005654315	0.00782172	0.940190645
CC138	1	0.209231519	0.004471869	0.298741311	0.000652218	1.86E-05
CDHR5	1	0.124775968	5.23E-07	0.069437748	1.10E-08	2.05E-05
FUT9	1	1	5.77E-08	0.343066164	6.32E-08	9.01E-09
HAOX1	1	0.444070189	0.836998257	0.464921917	0.762122096	0.283327562
KCNQ4	1	0.191950938	0.743142567	0.104451422	0.866064621	0.073483464
OR2J2	1	0.783571745	0.042861072	1	0.056280428	0.057018163
SNAT	1	0.992066894	0.165228714	0.361042431	0.554784233	0.118596101
SOX1	1	0.00071115	0.000677331	3.82E-05	4.45E-05	1
CBPA1	1	0.025343614	0.001995802	0.044743974	0.000182251	1.75E-07
DKK3	1	0.586174244	0.003560158	0.420583596	0.003761069	0.000275393
GCYA2	1	0.276210902	0.185794785	0.247447299	0.165740238	0.010393896
HES2	1	1.38E-06	0.165228714	3.42E-08	0.108780119	5.06E-05
NKX28	1	0.000512025	0.293341489	0.001764516	0.092809496	1.07E-05
NTRK1	1	5.09E-05	0.000389345	3.90E-06	6.21E-05	0.571683952
S19A3	1	0.000963963	0.001771872	0.000552457	0.001164569	0.940204122
TPM1	1	0.010493428	7.41E-05	0.004664794	1.83E-05	0.18198554
VPRE3	1	0.063821075	0.980708222	0.019591247	0.728928447	0.060160901
AOC3	1	0.444070189	0.082050228	0.118790614	0.249292254	0.00705656
CAV3	1	0.000188814	8.12E-05	0.000357584	0.000158643	0.839816528
FCRL1	1	0.153182166	3.26E-05	0.185203699	1.22E-05	0.003298537
FZD7	1	1	0.000690184	0.681378615	0.001969501	0.000503551
KCD16	1	0.634352646	0.568488931	0.923196803	0.322410877	0.260338291
NKX23	1	4.41E-06	0.001498773	2.99E-07	0.00046537	0.098437776
Y258	1	0.129036001	0.701227339	0.380026592	0.258438432	0.037167531
ANGL7	1	0.714487094	0.04947982	0.730374515	0.03075007	0.014374182
CHST9	1	1	6.19E-08	0.334871676	2.36E-08	2.20E-09
GP119	1	0.710969446	0.026719951	0.595511209	0.02383776	0.005674151
KCNN4	1	0.205534128	0.000334753	0.116929052	0.000107685	0.013537505
TLX1	1	0.007308408	0.028363097	0.004110407	0.022828375	0.625300127
CD248	1	0.02152559	0.298253952	0.105956766	0.75829008	0.218713819
FLNC	1	0.000870935	0.550468922	2.02E-05	0.202372041	0.005329625
RAG1	1	0.210108129	9.27E-08	0.609809252	3.80E-08	9.98E-07
S17A9	1	0.016413597	0.062056451	0.063439919	0.221980433	0.599380663
TELT	1	0.709410608	0.019934239	0.965189325	0.060756959	0.053629086
IL10	1	0.003606236	0.003945032	0.000360283	0.00046602	0.981487512
CD5	1	0.001053355	0.934463422	0.007461748	0.32568924	0.000333932
CTRL	1	0.944317422	0.011463474	0.63368213	0.000718469	0.004837261
DEGS2	1	0.378244176	5.35E-05	0.198581968	6.68E-06	0.002961901
EYS	1	0.001624843	0.643225341	0.019082563	0.68590244	0.006096214
FR1L4	1	0.545301135	0.400109078	0.744350726	0.570125522	0.848312473
KCAB1	1	0.06204295	0.000890786	0.148936479	0.002876739	0.121530713
MELT	1	0.372125317	0.052036694	0.298399035	0.042042039	0.002247453
PROF3	1	0.109150206	0.383442543	0.067125707	0.28918429	0.487944745
CUL7	1	0.631132529	0.079315616	0.137219022	0.353886447	0.014410293
CA106	1	0.760497291	0.125430929	1	0.03984298	0.045711682
PTG3L	1	0.926537352	0.035182939	0.517133565	0.004801142	0.044947348
VATA	1	0.473786564	0.583049346	0.409901654	0.591616364	0.156590936
ANK1	1	0.913382159	0.004817061	0.340986447	0.030082938	0.001827163
CTHB1	1	1	1.12E-09	1	4.09E-11	5.01E-10
ENR1	1	0.000653407	1.05E-07	0.00020769	8.93E-09	0.032959563
MAST1	1	6.15E-06	0.24515697	1.18E-05	0.566088906	0.000367009
RASF5	1	0.125027891	4.69E-06	0.045510134	3.56E-06	2.46E-09
TM11E	1	0.001461408	0.505777945	0.002764519	0.306741711	0.000141969
XDH	1	0.120182136	2.63E-08	0.067212713	3.18E-10	1.50E-06
C163B	1	0.671421405	0.000292204	0.560918383	0.000118671	0.001041809
COEA1	1	0.005282673	0.201394449	0.001312519	0.113895174	0.142010285
RB11A	1	0.581845147	0.022278565	0.991186173	0.003245177	0.003408141
WFDC2	1	0.013035589	0.577410345	0.003379317	0.455257093	0.043069917
LV1	1	0.000445951	1.12E-08	0.000374875	5.56E-09	0.023816642
POK20	1	1	1.31E-09	1	1.89E-11	1.33E-10
P5F11	1	2.06E-09	0.30594376	4.99E-11	0.267684021	4.00E-08
ACHA6	1	0.001546844	0.27738009	3.71E-05	0.782670779	1.53E-05
CHST8	1	1	4.55E-10	1	7.91E-12	7.43E-11
HTRB2	1	0.01736268	2.33E-06	0.022974612	1.36E-06	0.014546216
IKKE	1	0.059060971	0.883330911	0.168178125	0.677685353	0.069011593
OTOGL	1	0.80185738	0.091066947	0.439933458	0.182156233	0.030315215
PVA	1	0.011479441	0.013707356	0.069937881	0.082790456	0.958640987
DS22A	1	0.139907177	0.977770456	0.008034005	0.335358097	0.111208805
KCMA1	1	0.001353084	2.90E-05	0.000164499	3.15E-06	0.163062763
PCDGI	1	0.012983474	6.61E-05	0.001197306	3.34E-06	0.075869715
EPYC	1	0.666515078	0.075688091	0.921833361	0.006700342	0.009644422
GIMA7	1	6.08E-06	0.296221758	2.24E-05	0.813050405	0.00017129
HBPI	1	0.970011725	2.52E-07	0.917363783	1.37E-07	3.70E-07
S39A4	1	0.642809855	5.88E-05	0.155846815	2.64E-07	0.000329175
CETP	1	0.782699642	0.000411136	0.687281144	0.002056458	0.000675315
AT2L2	1	0.416157677	0.345570972	0.624847853	0.543452553	0.939999926
GP141	1	0.001791616	0.023656204	0.00070336	0.014891504	0.391224929
ITB7	1	1.25E-05	0.524467771	1.53E-06	0.42463584	0.000128958
ROS	1	0.047136686	0.000924134	0.276734402	4.35E-06	5.61E-08
S4A5	1	0.893008459	0.003421372	0.455368003	3.20E-05	0.001561959
SCN1A	1	0.228042021	0.621079231	0.238901584	0.688440534	0.467867256
TMM40	1	0.56395788	0.697595345	0.950591147	0.934994053	0.843499057
TRI27	1	0.000164898	0.001843655	9.70E-06	0.000166549	0.549176973
OSBL5	1	0.845889865	0.023069033	1	0.008786745	0.008589578
PD2R	1	0.000293982	0.552572125	1.19E-06	0.827432097	1.40E-05
RDH12	1	6.78E-07	0.012357027	2.35E-05	0.113176448	0.006359878
TFR2	1	0.033457527	0.934265049	0.080199127	0.571919361	0.020946468
TM52B	1	1	1.36E-11	1	8.60E-13	2.44E-11
APOA2	1	1.24E-06	0.282583341	4.75E-08	0.1693141	4.85E-05
CXA8	1	3.05E-07	7.47E-07	4.60E-08	1.62E-07	0.833554837
MLRB	1	0.204776657	3.61E-08	0.491944361	6.74E-08	5.96E-06
PRDM6	1	0.052300407	1.66E-05	0.024182767	4.28E-06	0.010479959
SC6A7	1	1	2.11E-11	1	3.98E-13	6.95E-12
C209E	1	0.700812542	0.982038125	0.704432264	0.351262316	0.622546802
CADH1	1	6.27E-05	0.000179141	1.60E-06	6.77E-06	0.78320494
LRRC1	1	0.630402082	0.593587307	0.885546407	0.166026455	0.251572072
PPR27	1	0.104098014	0.635930988	0.234216425	1	0.253109495
CRNN	1	0.000112688	0.001108678	0.000970411	0.008895358	0.545025619
APR	1	0.001288163	0.529636148	0.000401324	0.540517318	0.007382421
CP1A4	1	0.003212318	3.67E-05	0.006488018	6.51E-05	0.258311164
CP4CA	1	0.093891649	4.21E-08	0.051718286	2.74E-09	0.000113875
GNAT2	1	0.360404215	0.000170771	0.909584716	9.02E-07	1.10E-06
IL23A	1	0.741250743	0.985983485	0.334483362	0.617845976	0.674551404
KIF17	1	0.616180947	6.19E-08	0.30655542	5.44E-08	1.42E-09
NKX32	1	0.63944095	0.165305438	0.175424473	0.516155978	0.040498235
TXK	1	0.006475473	7.36E-06	0.00059534	9.10E-08	0.045711682
RAB25	1	0.015856728	8.77E-05	0.035366742	0.000266819	0.112686768
S22A1	1	0.603188396	1.73E-07	0.995627625	7.73E-08	1.87E-07
SMAD6	1	0.170944767	1.54E-05	0.072070792	2.13E-06	0.001644412
EVX2	1	0.847388747	4.10E-05	0.345696328	0.000190662	5.57E-06
GBRB4	1	0.009035856	0.979691114	0.006757638	0.987763276	0.006053371
KLK11	1	0.006877379	0.065190959	0.000883513	0.015901715	0.438207709
PG12B	1	0.022418862	0.003556186	0.029623654	0.000800213	1.72E-07
RNL2	1	0.008444577	6.08E-11	0.003613962	1.03E-12	5.38E-06
SC5A9	1	0.25262407	0.360995206	0.034804716	0.883722719	0.023966985
SYT1	1	0.021035663	1.90E-10	0.074065063	6.25E-11	1.30E-06
TL5A	1	0.828607156	0.110946256	0.33970054	0.01422875	0.17120485
ZNT2	1	8.00E-08	0.297874356	3.69E-07	0.052453873	5.67E-10
AT8B1	1	0.282165355	0.005686668	0.252691647	0.003034888	4.75E-05
MUC1	1	0.494767893	0.02071665	0.936113011	0.072606018	0.106182409
MUSK	1	0.1299326	7.99E-08	0.019895771	2.75E-10	5.40E-05
PRL	1	0.046112749	0.182603083	0.002695925	0.543673101	0.000455548
S10A1	1	0.374817489	0.544809701	0.614789516	0.860882781	0.770034417
UBP38	1	0.342790119	3.58E-12	0.294934886	5.05E-14	4.23E-11
CCL20	1	0.734880057	0.139554374	0.797492569	0.404569047	0.249498259
ITA2B	1	0.358047433	0.093861215	0.069859678	0.00913126	0.492852926
TLR22	1	0.004400557	0.147504865	0.010141036	0.044116503	1.10E-05
HIF1A	1	0.787828729	0.8766574	0.844658932	0.9459405	0.903087948
NF7O	1	0.765838435	0.001236945	0.917879361	0.004790423	0.002987899
SPDEF	1	0.04463165	0.471677699	0.04472311	0.317660302	0.002703118
TGM3L	1	0.273914793	0.000624193	0.396234698	0.001340598	0.017915187
OLIG3	1	0.954261026	4.10E-09	0.951794193	5.44E-11	7.02E-10
VPP4	1	1	7.52E-07	0.909584716	4.81E-08	3.76E-07
EXOS3	1	0.389883226	0.103392409	0.050603762	0.005709658	0.484127557
MTP	1	0.034536017	1.17E-11	0.015915289	5.97E-14	3.38E-08
NDUB4	1	0.792876	0.149506111	0.445904116	0.044116503	0.252855608
RAB17	1	2.67E-11	1	1.46E-13	1	6.55E-12
CP26C	1	0.560667701	0.007539822	0.727014054	0.002203511	0.000700152
ARRD3	1	0.164108282	1	0.299469073	0.708251363	0.145075438
CP2J6	1	2.15E-07	0.001713973	1.29E-07	0.001946021	0.032791217
HSFY1	1	0.003741928	3.13E-08	0.011901936	1.42E-07	0.007164591
LENG1	1	0.411148457	1	0.156869078	0.637013151	0.383204728
PZRN3	1	0.115373323	0.01100724	0.0282056	0.001642611	0.351635881
WNT3A	1	0.000408009	0.014130012	0.000102226	0.0242543	5.28E-09
H2AJ	1	0.320460927	0.25642533	0.127619846	0.431900812	0.019333973
CE350	1	0.874749547	1.71E-07	0.971375363	2.01E-08	7.91E-08
FA65B	1	0.55928815	0.955903729	0.81601834	0.785128321	0.577298217
HXD9A	1	1.76E-09	9.97E-05	1.73E-11	1.39E-05	0.012091092
NIPA3	1	5.78E-05	0.06466134	2.81E-07	0.004764307	0.027354485
TSN18	1	0.543102078	0.192633259	0.144590654	0.525661084	0.037199865
ANF	1	1.28E-10	0.321492768	4.08E-11	0.904439367	1.23E-09
CI152	1	0.002674461	0.022877067	4.27E-05	0.001125413	0.552372368
SCN8A	1	2.56E-05	8.86E-08	9.42E-05	3.83E-07	0.086224545
TMIG1	1	0.221223888	1.39E-07	0.093278251	1.97E-09	2.71E-05
C102B	1	4.57E-07	0.009781196	2.78E-10	0.000164765	0.010031638
PAR11	1	0.000149071	0.066144892	3.48E-05	0.05006399	0.046182729
PIT1	1	0.407086951	0.839271003	0.408835138	0.897849554	0.514361874
SHIP2	1	0.004258322	0.3488986	0.029756399	0.883814111	0.055246366
T4S4	1	0.379223439	0.015718896	0.306285804	0.00925697	0.145132388
ZN790	1	0.346011811	7.29E-14	0.295245858	4.32E-16	5.38E-13
GT2D2	1	0.071087932	4.58E-05	0.177007832	6.28E-07	1.27E-09
XCL1	1	0.072413606	1.99E-08	0.017966044	4.28E-10	0.000233361
ASA2C	1	0.843097964	0.156749447	0.343492936	0.461952944	0.084761793
FOXI3	1	0.001195081	0.018649343	0.007369606	0.001667343	3.26E-08
SPEG	1	3.75E-09	1.04E-08	1.49E-08	4.94E-08	1
HID1	1	1.80E-11	0.154248228	5.13E-12	0.50989586	2.10E-09
KDM6B	1	0.189300209	0.153127348	0.653035283	0.013111376	0.003174416
MOR1A	1	0.945751741	0.22661625	0.44188183	0.756408105	0.261698015
NRBP2	1	0.009289	0.517621756	0.021032163	0.767197924	0.054664672
SWAHB	1	1.31E-09	0.051406965	7.31E-11	0.061719002	8.20E-06
MYO15	1	0.005267719	0.001999752	0.024865032	0.011591705	0.797547684
FAIM1	1	1.48E-13	0.141980755	3.50E-14	0.509631728	4.02E-11
GATA5	1	3.39E-10	0.24723162	1.74E-11	0.323815058	6.26E-08
TDRD6	1	0.009930876	2.01E-13	0.037826115	3.60E-14	1.97E-08
EP400	1	4.86E-08	0.003354327	2.84E-10	0.000272686	0.008110058
F13B	1	0.005162034	0.000425275	0.005155813	9.74E-05	3.77E-10
PAPP2	1	0.327769326	0.050961518	0.145738104	0.014376826	0.376365
SHRM3	1	0.277325203	7.00E-05	0.056753199	8.41E-07	0.003863939
EAA5	1	1	4.93E-09	0.651102423	1.26E-11	1.48E-09
IPIL1	1	5.72E-13	0.001200794	2.40E-13	0.005997239	3.92E-06
CSRP3	1	0.749927978	5.69E-08	0.999389439	2.74E-10	7.18E-10
I18BP	1	3.38E-07	0.939521003	1.93E-10	0.425779801	8.09E-08
PLIB	1	0.907201825	0.797082876	0.989760377	0.619390242	0.665089175
DYST	1	0.647916993	0.015833403	0.81601834	0.000857607	0.002810878
GALR1	1	0.909654738	3.60E-05	0.502764815	0.000463541	3.92E-05
KCE1L	1	0.620415345	0.018913875	0.703157106	0.019402322	0.070342875
CABP4	1	0.004391726	0.004322082	0.020744947	0.021431658	1
COE1	1	0.063225831	1	0.044743974	1	0.049662114
GP114	1	0.00260523	0.034492518	5.64E-05	0.002150799	0.391052086
MCF2L	1	2.05E-06	1.74E-05	3.60E-06	3.72E-05	0.661162933
NMD3A	1	0.000277505	4.39E-05	0.000196155	3.71E-05	0.650163901
P2RX2	1	0.738521947	0.001026074	0.964624668	0.000117174	0.000142246
PPBI	1	0.030121533	0.682636926	0.05951301	0.959141271	0.076447084
TNKS2	1	0.552234472	6.70E-05	0.461040267	1.39E-05	0.000675827
CO7A1	1	0.153239076	0.365301143	0.017848011	0.075499611	0.603985301
OR6B1	1	0.039724465	1.32E-15	0.025531397	8.11E-18	1.93E-11
TBC30	1	5.78E-05	0.565293892	9.48E-07	0.256032013	0.000390835
DAG1	1	0.017506474	6.94E-08	0.000941625	1.31E-06	1.31E-13
PR15L	1	0.057388791	0.144817395	0.053533445	0.151092208	0.675528122
SRMS	1	0.000337188	0.736707248	0.001313257	0.364730749	4.93E-05
PUS3	1	3.04E-05	0.857314441	6.36E-06	0.836857585	4.78E-05
ACD11	1	0.824811517	0.144714206	0.368290514	0.375279788	0.063720613
ACHD	1	2.86E-05	8.18E-05	2.94E-06	1.00E-05	0.884764037
CRBB2	1	4.22E-09	1.03E-08	1.07E-10	3.59E-10	1
I22R1	1	0.00094169	1.06E-06	1.65E-05	3.20E-09	0.114656101
SYCN	1	0.072413606	0.433206208	0.002538322	0.914297374	0.005674151
ARHG6	1	0.000220075	0.01054168	2.83E-05	0.003144619	0.260338291
SEA	1	0.012864082	0.555315888	0.00039528	0.966144589	0.00091316
STAR	1	3.59E-09	0.000316845	8.63E-10	0.000479187	0.009044929
LRC38	1	0.028107747	6.16E-10	0.04583774	3.12E-12	1.20E-15
DHI1	1	8.18E-06	0.997810748	0.000118904	0.368444256	4.34E-06
RHOH	1	0.000589165	0.299134314	1.02E-05	0.064799823	0.017649197
S7A13	1	0.325013651	7.04E-15	0.173761423	9.04E-16	3.38E-17
ZNHI2	1	0.871206099	0.521247832	0.853477079	0.508057048	0.369002964
KIF12	1	0.053341728	0.871619176	0.054879863	0.782670779	0.025755437
ODF3A	1	0.018492797	4.49E-07	0.01644415	6.50E-08	5.51E-13
UD2C1	1	0.193604104	1.03E-12	0.107314653	7.32E-15	8.15E-10
GP132	1	2.54E-09	3.37E-06	6.83E-12	4.29E-08	0.167908896
PMYT1	1	8.14E-11	0.047708776	2.73E-13	0.014243957	1.31E-06
SCRT2	1	1.65E-10	5.70E-06	3.29E-10	1.26E-05	0.024089051
ANR26	1	0.327769326	0.626359219	0.648908452	0.277851364	0.10949911
A1AF	1	0.084052734	0.02747097	0.140979077	0.007532589	3.64E-05
DOK3	1	0.351765045	0.104223812	0.50812061	0.180206275	0.557021973
GP152	1	0.003633663	0.007100422	0.006897382	0.013552893	0.856123941
HXCDA	1	1.07E-15	0.313475949	1.70E-18	0.265981473	1.74E-14
KAPCB	1	0.664791782	3.36E-14	0.750923805	3.19E-16	1.04E-15
ACTA	1	9.43E-10	0.180838235	4.99E-12	0.074707654	8.75E-07
COLI	1	0.840537125	9.57E-08	0.565162233	1.41E-06	3.45E-08
MCA3B	1	0.130408123	0.539471736	0.15694989	0.40682927	0.021961467
CU062	1	0.015911754	3.05E-11	0.048455688	1.94E-14	1.24E-17
GSX1	1	1.41E-06	2.38E-08	5.48E-07	8.52E-09	0.294051357
KV3A9	1	0.009469771	3.00E-14	0.012903683	2.00E-15	3.43E-08
NPS	1	0.221851852	0.847027612	0.156869078	0.801990676	0.271591284
NRG3	1	7.02E-10	1.93E-09	8.37E-12	3.52E-11	1
SRCRL	1	0.007182934	9.91E-07	0.007747304	8.73E-07	0.018819017
MDR3	1	3.71E-11	0.090267166	1.92E-13	0.036200266	2.56E-07
ARI1B	1	0.292237093	0.030454736	0.657048336	0.122736831	0.310906286
NFE2	1	0.495246904	0.638784947	1	0.202932938	0.200977575
IL2RB	1	0.178845697	0.025815102	0.021052395	0.001124678	0.423379216
CRVP2	1	1	4.06E-18	1	5.83E-21	2.68E-19
MYO9A	1	0.077123325	0.046048245	0.328583599	0.002628254	7.79E-05
OPSG	1	1.56E-10	0.385569088	3.76E-11	0.251410635	6.81E-13
RELB	1	0.0728703	2.05E-05	0.003807033	5.65E-08	0.016157475
LIMS3	1	0.342790119	0.732101379	0.669559106	0.87656201	0.525011771
GRM6	1	0.98763888	4.81E-16	0.792697477	3.24E-17	3.49E-16
MEOX1	1	4.20E-12	0.005046792	1.15E-15	0.000209306	6.67E-06
MLEC	1	1.49E-17	0.297021097	4.25E-20	0.264184036	8.09E-16
KLH38	1	6.20E-05	1.11E-07	2.30E-05	1.98E-08	0.163623025
ADAT3	1	0.917206772	0.985983485	0.406140106	0.334235529	0.928094293
LMO7	1	8.52E-07	0.294520242	1.02E-08	0.459188345	1.33E-09
MITF	1	0.514301681	0.319348779	0.131415285	0.784375195	0.070393842
PHOS	1	0.353765693	1.23E-05	0.03487457	0.000324525	1.82E-08
BPIB4	1	1.01E-08	0.428372366	2.17E-07	0.888281191	2.84E-07
NPSR1	1	1.19E-10	0.001180964	1.57E-11	0.000465032	0.000366185
DJC22	1	3.08E-15	0.020326216	2.51E-16	0.080330145	1.47E-10
SPG21	1	0.845242976	0.450689222	0.293072754	1	0.292843054
NAT8	1	0.403937063	3.99E-06	0.172253292	7.54E-08	0.000164869
NRTN	1	0.038716867	0.131892831	0.160984321	0.414549977	0.594329085
OPSB	1	0.984789886	7.27E-13	0.832127775	2.23E-13	4.75E-13
CDX1	1	0.00146952	2.69E-09	0.005083024	1.77E-11	2.09E-17
SI1L3	1	0.469752008	0.292615988	0.082472512	0.037922386	0.779249074
LAMC2	1	2.59E-05	5.18E-05	5.64E-08	1.54E-07	0.838344675
MAML1	1	0.346739476	0.408558495	0.384749314	0.470576989	0.90319595
CP2G1	1	0.99834309	0.000195774	0.368892765	1.67E-06	0.000103348
HB2L	1	5.69E-08	0.100611922	5.39E-11	0.371771095	3.83E-12
IL7RA	1	0.021738624	0.984283206	0.000461142	0.360189796	0.015084369
IL8	1	1.37E-13	0.612534569	7.99E-18	0.900645915	2.42E-15
RRBP1	1	0.001160492	1.56E-14	0.009010356	3.80E-14	7.69E-07
GNL3L	1	0.997239085	0.014262426	1	0.013471121	0.0142048
CCL13	1	7.27E-07	1.12E-07	4.26E-10	7.78E-11	0.690671105
CXA3	1	0.003269032	2.51E-07	0.000416575	4.35E-09	0.028385529
CP7A1	1	0.037032645	2.62E-14	0.091989098	1.24E-17	6.57E-20
FOXP3	1	0.13782908	0.546051412	0.24840938	0.323013243	0.025410838
T198B	1	3.88E-10	0.31636971	1.28E-08	1	6.73E-08
ARTN	1	3.37E-05	0.720263775	0.000581475	0.601051617	0.000113964
RGS20	1	0.000104078	1.78E-06	4.09E-06	7.95E-08	0.404184961
PLAC8	1	1.87E-07	6.48E-13	4.73E-09	3.52E-15	0.030131364
PO3F2	1	4.42E-09	2.02E-09	1.09E-10	6.17E-11	0.712728675
HEN1	1	0.541710117	0.040010593	0.109665122	0.001725939	0.167386202
GLL10	1	9.64E-11	2.20E-13	1.37E-12	1.48E-15	0.317055313
PTPRJ	1	0.719372846	0.000352952	0.669559106	0.000255966	4.66E-05
CARP	1	0.950337399	0.274595146	0.947682957	0.162126948	0.207896518
CAC3	1	0.008932693	0.060458807	0.001896083	0.02091851	0.480745603
TYRO	1	1.30E-09	0.077178484	2.80E-12	0.007096288	5.77E-06
NPTN	1	0.013539499	0.132668856	0.007032084	0.087980334	0.385134561
C1QL2	1	3.76E-06	9.16E-07	5.25E-06	1.25E-06	0.750123343
IL23R	1	1.24E-07	0.02208405	3.64E-08	0.014049707	0.00245032
H6ST3	1	6.41E-11	3.08E-07	4.97E-13	7.24E-09	0.056872325
MUCM	1	0.130170878	0.467133144	0.561741305	0.869691385	0.434151972
PRPH2	1	0.189578315	7.73E-09	0.184703272	1.26E-09	4.99E-06
AQP5	1	1.89E-05	0.020688001	1.04E-06	0.048084459	1.03E-10
LRRC2	1	4.90E-06	0.001934465	0.000141775	0.024301403	0.151325342
NOT2	1	4.56E-19	0.054003811	5.57E-21	0.042579462	2.94E-14
FGF10	1	0.593073195	0.026719951	0.745708411	0.040158167	0.102882678
GHSR	1	0.388660266	0.202397449	0.156818633	0.065399021	0.724740129
ACTC	1	0.000105678	0.477360727	8.01E-07	0.124014984	0.001222261
ESM1	1	4.47E-05	0.742254859	6.03E-07	0.821254682	6.51E-06
PRDM5	1	1.37E-13	0.42408375	1.72E-16	0.249292254	1.01E-11
CP2J2	1	0.296802651	0.000447059	0.154376359	0.000721002	2.46E-06
WNT9B	1	3.18E-07	4.77E-09	2.56E-09	2.72E-11	0.440935497
BEND4	1	0.005119373	0.612312229	0.017183639	0.9984208	0.022150364
MAST4	1	0.11562587	0.156327057	0.097195387	0.126925282	0.001322957
SGCA	1	0.337742084	0.064231837	0.081670639	0.211556189	0.002591616
AK1BF	1	6.08E-11	6.51E-14	2.80E-11	2.38E-14	0.374231837
DKK1	1	2.80E-10	0.744220162	5.20E-13	0.428208431	1.16E-09
ELOV6	1	1.43E-12	0.072454303	5.76E-15	0.095748667	9.76E-18
SPG17	1	0.338820193	1.04E-19	0.358759434	2.68E-22	5.84E-22
ASMT	1	0.135003135	0.004428661	0.014609117	0.000118894	0.203817224
ZBT7B	1	0.867302532	0.000790716	0.79330516	0.000359422	0.001439023
FUT7	1	0.421665955	2.65E-07	0.359330824	1.66E-07	1.69E-09
CA2D3	1	5.74E-09	0.070097027	7.88E-09	0.106598546	3.98E-05
THMS2	1	0.052333152	0.261298095	0.011241179	0.096692626	0.439317983
DAF2	1	0.200399542	2.85E-15	0.018892304	6.69E-20	6.88E-12
H2AX	1	0.363692855	0.021137599	0.279543666	0.011947428	0.194416378
CTNA2	1	3.87E-10	9.51E-09	4.78E-10	1.25E-08	0.662150657
KLK12	1	0.231460349	0.013154669	0.149303776	0.006124556	0.226081475
CABP2	1	4.06E-06	0.009184459	8.61E-08	0.000886593	0.046982283
G3ST2	1	3.81E-09	1.73E-05	1.62E-12	6.40E-08	0.091604062
OTX1B	1	0.078943491	0.498662495	0.05862336	0.504909164	0.008837427
FXC1B	1	0.486778895	0.000145772	1	0.001945562	0.002240268
F150A	1	0.00030121	0.287083445	3.01E-06	0.037421767	0.012352826
DHX9	1	0.021944539	4.04E-08	0.000306368	2.38E-11	0.000529008
CS054	1	0.001601041	0.027604655	0.001647037	0.031561417	0.374488155
CP27B	1	0.040035624	0.002620362	0.05380187	0.003891723	0.383835313
DNA2	1	4.35E-09	1.38E-13	4.00E-10	2.60E-15	0.082289435
LAM2	1	6.88E-20	0.578630321	1.24E-22	0.509908722	1.42E-18
RAI3	1	1	0.996955153	0.96900589	0.98637342	0.981564434
LN28A	1	0.977520782	1.99E-20	0.968969878	7.66E-24	9.03E-22
PDE1C	1	3.38E-14	0.00206818	3.72E-16	0.00350235	2.00E-08
KCNK9	1	2.39E-08	0.446959018	1.71E-06	0.92652519	1.19E-06
SIX6	1	0.014466245	0.010198141	0.000258517	0.102195378	2.15E-07
DLLC	1	0.002549979	1.96E-06	0.004124992	3.09E-06	0.073099792
S10AD	1	0.260031877	0.016533516	0.026100785	0.000406776	0.242470291
TXND3	1	5.23E-05	0.000179141	3.69E-05	0.000134659	0.822323046
GRIK5	1	3.01E-05	4.10E-05	7.55E-05	0.00011466	0.977686743
FGFP3	1	9.99E-11	5.08E-08	3.10E-10	1.61E-07	0.314368658
RENBP	1	2.06E-09	0.046259802	1.04E-10	0.033262684	5.94E-05
TSN15	1	0.763382679	0.089932409	0.535778034	0.507115626	0.175450358
CCA5B	1	9.33E-06	9.12E-08	2.84E-06	1.68E-08	0.374488155
IQEC3	1	8.16E-14	7.33E-09	8.33E-16	1.49E-10	0.02626926
S226B	1	6.09E-10	0.406666747	3.00E-12	0.107336941	5.26E-08
PERQ1	1	0.63212071	0.494404538	0.86126213	0.121578904	0.200748
EOMES	1	7.16E-09	1.10E-18	3.23E-09	3.47E-20	0.000205863
STEA4	1	2.19E-10	1.29E-13	2.10E-11	5.94E-15	0.262117069
PRAX	1	0.06763896	0.018280754	0.175119302	0.00193433	9.53E-06
DNMT1	1	0.404933609	0.004072653	0.109512765	0.023108204	0.000104131
GPR18	1	0.005513417	0.047195994	0.00752885	0.020276049	7.94E-07
APOA4	1	0.933189862	0.026292056	0.479455017	0.000786794	0.014989598
CR3L3	1	0.390349317	1.44E-13	0.105996125	4.13E-13	6.40E-17
PVRL4	1	0.44956724	8.04E-11	0.082644842	1.81E-14	4.69E-09
ARSG	1	0.002714988	0.26393937	0.03953773	0.88985998	0.066015501
I17EL	1	0.912159503	0.011916774	0.219125657	0.000113795	0.014853335
TMCO4	1	0.069771741	0.582106835	0.0176271	0.321232067	0.204414746
CLD10	1	0.449723216	2.39E-05	0.050688968	0.000957672	2.35E-07
ERP27	1	0.031516376	0.848020251	0.049833909	0.95498024	0.043593372
USH1G	1	0.458616148	0.689444556	0.847997747	0.905193103	0.716567464
SPD2A	1	0.553971268	0.589209626	0.376756103	0.756839716	0.20870992
YL138	1	0.025974368	0.201646775	0.048265439	0.083391986	0.000229694
EPHB4	1	0.431374176	0.000864395	0.398499164	0.00056012	0.01333847
RDH8	1	0.08526921	0.012129409	0.03490192	0.01913156	9.09E-06
GPHA2	1	0.029588569	0.25642533	0.007201254	0.408227465	0.000427637
KLKB1	1	0.021739809	4.18E-12	0.027405233	9.27E-13	2.37E-06
GLL6	1	0.42813544	1.46E-18	0.09177636	2.94E-18	3.82E-22
GKN2	1	0.076699208	2.99E-22	0.05345361	3.48E-24	3.99E-17
CD019	1	0.875281832	1.16E-11	0.694092998	1.92E-11	1.61E-12
SYP2L	1	0.896647391	1.39E-14	0.763378569	1.00E-15	4.51E-16
CAMP3	1	0.393804989	0.000352734	0.443241937	0.000396072	0.008140342
LYSC	1	0.847886351	0.553528562	0.300142083	0.890620798	0.387422723
FIBB	1	2.88E-07	1.20E-20	1.55E-08	6.69E-24	1.04E-06
LMTK3	1	3.48E-11	0.000483314	1.57E-09	0.005635613	0.001051781
PDLI5	1	0.000176332	0.03585022	2.63E-06	0.149272334	3.12E-09
FOXP1	1	0.519689292	0.146527153	0.317008881	0.061808397	0.459307641
SHSA1	1	4.90E-17	8.59E-14	7.21E-18	3.05E-14	0.314262567
LX15B	1	0.000681926	7.74E-14	0.002104639	2.72E-13	6.43E-05
SIA7E	1	0.032588298	1.51E-07	0.053859452	3.83E-07	0.001891311
ADDB	1	2.01E-13	5.57E-13	2.10E-15	9.50E-15	0.974924418
CB068	1	0.13472752	0.037410122	0.084947699	0.020873566	0.631167498
BAX1B	1	5.43E-05	0.25771907	0.000969055	0.039692085	1.44E-07
EPHA7	1	8.91E-07	1.37E-07	1.49E-08	2.65E-09	0.702002648
GRIP1	1	0.02182898	0.035247737	0.044551342	0.074808212	0.87146342
COAA1	1	4.56E-05	0.000252622	1.80E-07	0.006266413	2.05E-14
T4S1	1	0.029027367	2.38E-20	0.045510134	6.84E-24	2.62E-27
DLX2A	1	0.005162034	0.775997659	0.001046598	0.948747431	0.000919471
HXD9	1	5.28E-22	4.84E-05	7.90E-24	0.000127482	4.18E-11
SHB	1	0.596496958	0.040587908	0.340771432	0.085262836	0.005955449
GZF1	1	0.094983276	0.110809136	0.116117746	0.141417918	0.946216273
ICOS	1	2.48E-19	0.004580961	5.69E-22	0.002033653	1.88E-11
FBLN4	1	4.01E-05	0.148975771	0.000102418	0.282039547	0.008424922
MARH4	1	6.40E-09	5.22E-16	2.64E-09	1.98E-16	0.00184387
IOVO	1	9.85E-07	0.032400043	2.77E-06	0.013787088	3.18E-12
GPC6A	1	0.190715997	1.06E-26	0.13494236	1.20E-30	1.97E-25
CLNK	1	0.029816629	9.81E-08	0.014926106	4.61E-08	3.36E-14
ANX10	1	1.68E-24	7.56E-06	2.00E-27	1.76E-06	3.63E-12
G6PC	1	1.33E-07	0.987851436	5.42E-08	0.87511995	5.45E-08
STRN4	1	0.489654765	0.445904468	0.584947425	0.548503526	0.98415568
SAMD3	1	0.316377428	0.001833222	0.260434549	0.001026898	0.041666012
PWP2A	1	0.641383063	0.526908242	0.870753974	0.326221247	0.230509643
GYS2	1	1.94E-06	7.01E-17	1.91E-07	4.59E-19	5.34E-05
ZN345	1	0.762098439	0.176431223	0.815939709	0.479142865	0.317467131
CL19A	1	2.87E-07	0.429781866	1.02E-07	0.42463584	1.25E-09
COX8B	1	0.114590225	4.50E-10	0.007942809	4.81E-13	2.13E-06
TWST2	1	1.21E-13	0.183499216	4.07E-18	0.601574376	4.61E-18
ZDBF2	1	0.057262074	3.92E-06	0.301737529	0.000138816	0.008162226
CHAD	1	0.876630397	0.002006708	0.957898361	0.000424023	0.000735501
DBP	1	0.009326169	8.70E-12	0.004317004	1.20E-12	1.15E-05
EH1L1	1	8.31E-05	0.99454049	0.000964719	0.447898528	5.16E-05
CE57L	1	0.832978073	1.18E-19	0.404103259	1.19E-19	2.46E-21
CCR7	1	9.35E-14	2.82E-05	4.72E-14	5.78E-05	0.000702652
ZN383	1	0.412557467	0.002349337	0.102413354	9.85E-05	0.032526364
RET4	1	7.21E-05	3.19E-19	3.74E-05	5.01E-21	3.15E-08
IL12B	1	1.75E-06	4.15E-18	3.73E-07	6.34E-20	9.97E-06
EVI2B	1	0.020983174	0.064470702	0.008031996	0.08156117	1.15E-05
XKR9	1	0.39372804	2.41E-25	1	3.38E-25	1.59E-23
ACHB	1	2.47E-05	0.146734479	0.000362833	0.020376663	7.19E-09
PERP1	1	2.24E-22	0.297931741	9.32E-24	0.616726251	2.24E-20
HPHL1	1	0.000180134	1.44E-13	0.000196155	1.81E-14	0.000116767
LIPA3	1	4.12E-13	2.74E-16	3.58E-13	3.00E-16	0.161771572
SOX21	1	4.15E-09	8.54E-05	2.18E-10	1.29E-05	0.049499007
SYHC	1	1.26E-06	0.536101529	2.70E-07	0.551536209	2.05E-08
ACT2	1	4.26E-13	0.004498087	2.54E-11	0.062263008	4.55E-06
IL21R	1	0.235233152	0.000384867	0.540285813	1.70E-05	8.93E-07
RECQ4	1	0.012489373	0.002369367	0.015070404	0.002722306	0.658211999
ACHA	1	0.018037268	0.141943674	0.009592908	0.15851691	5.36E-05
F16P2	1	0.628674992	2.83E-22	0.128451378	2.59E-28	3.53E-21
PSD4	1	0.605097867	0.736738996	1	0.332264798	0.341356504
WNT1	1	0.721730454	1.01E-11	0.656560496	1.51E-12	2.39E-13
DMPK	1	2.75E-06	0.044732244	5.96E-06	0.009930676	9.34E-12
CHST4	1	1.37E-26	0.998231992	5.38E-29	0.779024878	6.20E-27
NADC	1	0.051709723	0.07894882	0.227284268	0.007612169	8.32E-05
BFSP2	1	1.51E-13	0.265706094	9.14E-14	0.238760659	4.04E-17
GFRA2	1	0.036402043	0.913597479	0.094818582	0.732576698	0.042733654
KCNA7	1	1	9.77E-07	0.419908687	2.23E-05	5.36E-07
ZBTB3	1	0.26485213	0.015033612	0.192432308	0.008355244	0.228103755
IRX4	1	0.003293378	0.390973397	0.000389035	0.776349082	8.48E-05
ELF3	1	6.31E-16	0.775997659	4.50E-18	0.685271589	2.37E-15
SKAP1	1	2.04E-13	0.110809136	3.08E-12	0.368444256	4.46E-09
LIF	1	2.44E-16	0.901417225	3.80E-19	0.986793152	1.92E-17
PKHA5	1	0.436294675	3.07E-23	0.945687386	1.89E-28	7.33E-27
TVA2	1	0.825708642	6.00E-08	0.387836905	7.58E-10	3.05E-07
ZAP70	1	0.731179217	0.105823248	0.627000233	0.511064373	0.230640023
CARD8	1	4.97E-05	0.370121713	4.29E-05	0.278490946	3.25E-07
NMU	1	0.110168578	0.015061431	0.245658521	0.050877453	0.512938718
RIPK3	1	1.50E-07	0.626359219	1.18E-05	0.106915151	4.46E-09
SHH	1	7.47E-15	1.14E-15	6.15E-17	1.30E-17	0.594170229
VIPR1	1	6.88E-08	7.33E-09	1.79E-08	3.37E-09	0.722884076
UD2A1	1	0.002187838	2.62E-06	1.45E-05	2.10E-09	0.121795297
GAK6	1	1	1.24E-31	0.351487991	1.01E-33	5.19E-33
HAKAI	1	0.008087896	0.121105825	0.002405944	0.175552468	1.19E-05
RARGA	1	2.63E-11	1	1.19E-09	0.3570533	9.07E-12
MYO1G	1	0.002376633	6.55E-12	0.002859689	3.99E-12	5.56E-05
CCL19	1	4.50E-23	0.283533324	1.97E-25	0.3675688	1.46E-20
PPE2	1	0.915273766	0.021292871	0.940112387	0.013120219	0.00997842
RHBT1	1	6.00E-11	0.998231992	1.39E-10	0.663378815	2.78E-11
TYRP1	1	0.733809626	2.37E-18	0.57910072	9.23E-24	8.11E-21
ZSC20	1	0.297206995	0.090389155	0.38394897	0.129050583	0.576226219
VISI	1	0.398228231	0.002032362	0.465578645	0.000542196	2.82E-05
ADH1	1	6.35E-13	0.022449577	1.27E-11	0.128266211	4.14E-07
DEN4B	1	0.318421371	0.072729447	0.687374638	0.010084498	0.002753774
RX2	1	1.71E-10	0.009490544	1.07E-12	0.000817015	0.000108476
LYAM3	1	5.71E-14	0.022833724	8.90E-16	0.023157026	1.56E-21
MUC16	1	0.347964017	4.59E-27	0.360307939	7.10E-30	3.47E-25
BARH2	1	8.16E-23	2.85E-18	9.21E-19	1.29E-14	0.174536776
MCHR1	1	0.023026817	6.29E-05	0.00154953	1.12E-06	0.083083254
SOMA	1	0.748441113	3.05E-08	0.934069889	1.57E-07	1.77E-07
CC152	1	1	3.83E-32	1	2.47E-36	1.25E-33
LPAR4	1	3.43E-16	3.86E-13	5.26E-15	1.15E-11	0.32352637
NANO1	1	1.66E-07	4.21E-06	2.23E-10	0.000117174	5.49E-21
TYOBP	1	1.25E-08	0.222956657	2.68E-07	0.033090739	3.51E-12
FA83A	1	0.31155776	1.59E-10	0.024064978	2.38E-08	5.01E-14
ITA10	1	0.010553361	0.481084043	0.004800398	0.392345461	0.064577155
GPAN1	1	0.046050844	0.59045006	0.002153459	0.126925282	0.148501838
HS3S4	1	1.25E-23	6.81E-13	2.08E-21	4.61E-11	0.000199867
PO2F3	1	2.68E-29	1	6.67E-31	0.516155978	8.89E-30
SAMD5	1	0.717643318	1.00E-06	0.919842416	1.27E-07	7.09E-08
KLHL5	1	2.94E-09	1.66E-05	1.45E-08	6.25E-05	0.102047334
LX12B	1	0.005006911	2.82E-07	0.003315799	1.36E-07	0.022256208
FP1V1	1	0.009842533	2.42E-14	0.067742953	1.93E-12	1.73E-07
HXC9	1	1.44E-31	0.033463652	1.11E-35	0.020098088	1.63E-26
TFPT	1	0.266325253	0.012314097	0.111078993	0.002457821	0.201756935
TPRN	1	2.46E-18	0.479910341	3.60E-19	0.287225435	3.35E-21
MBOA1	1	0.131589486	0.000117228	0.075165744	0.000164538	4.03E-08
TNF11	1	1.16E-16	0.304505667	9.65E-21	0.067702026	1.11E-13
PELP1	1	0.364177801	0.148975771	0.127696358	0.038736069	0.650163901
LDLR	1	2.05E-09	0.286285058	1.35E-09	0.17770222	8.05E-13
SHOX2	1	0.284968782	1.33E-10	0.454672283	8.95E-10	1.21E-07
FGF23	1	3.28E-17	1.02E-16	2.47E-21	1.10E-20	0.895067255
RHBT2	1	2.18E-07	0.009472559	4.94E-08	0.008381893	1.09E-14
NUA4L	1	0.003239065	4.90E-06	0.032673288	0.000138816	0.115794257
BICD1	1	3.01E-05	0.770381299	0.000307313	0.353886447	4.44E-06
NSD1	1	0.895826972	0.038964184	0.503938644	0.122096195	0.020607564
ZN707	1	0.485755918	1.43E-07	0.298741311	1.23E-08	6.07E-06
DAXX	1	0.97893842	0.63381168	0.834229677	0.495912531	0.680157949
FA8A1	1	0.00150422	2.38E-06	0.002939865	2.56E-07	5.89E-15
SYGP1	1	1.34E-21	9.98E-17	2.87E-23	3.80E-18	0.056319046
CH25H	1	5.56E-06	0.045005876	1.18E-05	0.088961083	0.011494523
INT5	1	0.876254792	5.71E-05	1	7.56E-05	0.000105389
ISK9	1	1.99E-33	0.000390371	3.33E-37	0.000187532	6.95E-23
HUWE1	1	0.808268068	9.62E-08	0.517133565	2.60E-09	3.21E-07
ZN180	1	0.162426105	2.23E-06	0.158441713	1.61E-06	0.001108469
ACTS	1	1.41E-22	0.052036694	2.68E-22	0.195884072	1.82E-16
MMP16	1	0.5801841	1.07E-08	0.580558549	4.38E-09	1.78E-10
MYO5A	1	0.185806544	1.94E-06	0.153713734	1.20E-06	5.46E-10
CATD	1	0.012331514	6.61E-06	0.144636031	0.000475261	0.060962731
JHD2C	1	0.238700447	9.87E-12	0.28140853	4.19E-13	3.93E-16
MACF1	1	0.047136686	0.014963265	0.002355987	0.118559655	3.91E-06
ARMC5	1	0.049344856	0.003064837	0.059767689	0.003940614	0.375655896
MARK4	1	0.000216329	4.53E-05	0.001493062	0.000377143	0.761719449
LRC4B	1	2.01E-06	1.44E-13	1.72E-05	2.50E-12	0.004147259
FA83C	1	0.286661976	0.001304605	0.512094102	0.000138349	8.63E-06
STAC3	1	5.13E-12	3.92E-13	1.35E-16	8.71E-18	0.852728279
GPR20	1	1.18E-14	0.36437871	5.03E-18	0.131270883	2.83E-12
FLRT1	1	9.14E-15	4.98E-24	2.17E-14	1.67E-23	0.000416171
TAF6L	1	0.243032783	0.54292519	0.516232803	0.954187837	0.566776265
FOSB	1	2.33E-08	2.11E-11	2.22E-10	1.28E-13	0.207178947
MAGI3	1	0.639118697	0.34044254	0.954333573	0.587815973	0.669341002
BTBDB	1	0.001730268	9.37E-14	0.007885634	1.78E-12	8.54E-06
M126	1	2.95E-18	0.157657801	1.60E-18	0.028271777	1.88E-24
ASXL2	1	0.399475645	0.800043495	0.049139845	0.493944816	0.229288814
PLOD3	1	0.225656368	0.092490071	0.227433015	0.072977372	0.001889617
PPR37	1	0.707425856	0.244008726	0.777725762	0.702593523	0.466725147
MYOC	1	5.43E-21	4.93E-17	3.25E-18	1.28E-14	0.283344859
SND1	1	0.092021387	6.58E-05	0.009592908	0.001011179	6.36E-09
FA13A	1	1.30E-09	0.014706463	2.22E-10	0.013561476	3.37E-17
HGP3	1	0.805422877	0.914548195	0.47665431	0.78906146	0.673292192
FHAA	1	0.00099571	0.310578484	0.015394561	0.878205472	0.02610021
AT7L2	1	0.38485847	0.035286203	0.155562346	0.098349242	0.001550634
DUS13	1	0.177866807	1.99E-25	0.18057744	2.82E-28	2.32E-31
ATAD2	1	0.038106931	0.001758011	0.197160006	0.020295275	0.354797308
PCD10	1	1.46E-06	5.70E-10	1.29E-05	5.78E-09	0.150171446
RFX1	1	0.293200901	1.09E-05	0.462222059	3.29E-05	0.001171312
LRC3B	1	5.09E-08	0.879137153	4.08E-11	0.466925365	1.33E-08
OVOL1	1	4.69E-07	9.47E-06	2.58E-05	0.000350084	0.596859754
PHF8	1	0.721919845	0.04224371	0.374873878	0.008246261	0.107577861
CP26A	1	2.36E-19	0.364630715	2.69E-21	0.397040914	4.77E-23
HXB7	1	3.49E-15	0.466623581	1.21E-15	0.326081555	4.35E-18
FCERG	1	2.41E-15	0.54292519	3.30E-15	0.289386091	9.07E-18
BAD	1	0.050290328	0.085923888	0.105603575	0.029785126	0.000100645
LTBP1	1	0.033725994	6.47E-06	0.012086855	1.26E-05	1.52E-11
PAFA	1	3.89E-06	0.590537057	5.34E-06	0.678842338	4.82E-05
ZN646	1	0.092785442	0.00237192	0.097285782	0.002560832	0.220235121
GPR87	1	0.130614434	1.12E-22	0.388424403	2.63E-24	6.57E-21
WDR86	1	0.051709723	2.25E-13	0.001855984	1.17E-10	4.24E-20
NXPH4	1	3.09E-14	5.09E-21	7.72E-13	1.71E-19	0.032807527
S10AG	1	1.70E-07	0.010447645	1.21E-06	0.001310695	8.66E-15
PLP2	1	5.53E-15	0.768827921	2.66E-17	1	1.94E-16
SH3BG	1	0.0006671	1.10E-19	0.001260894	7.77E-20	1.77E-09
CD83	1	1.57E-26	8.27E-11	4.80E-30	1.01E-12	1.70E-06
TECRL	1	3.35E-05	7.83E-11	1.68E-07	2.83E-14	0.017932273
IBP1	1	4.62E-07	0.050000045	1.36E-06	0.016839239	1.48E-12
THUM1	1	3.88E-08	0.000924134	1.06E-07	0.002398347	0.028722007
GPR6	1	2.21E-15	0.000745593	3.19E-16	0.000360015	2.00E-06
DMP4	1	0.001650662	6.29E-21	0.002536479	8.87E-21	2.77E-11
GBX2	1	0.639158574	3.52E-14	0.877369795	4.85E-12	1.16E-13
MICA1	1	0.000718239	0.000169618	1.88E-05	0.001795893	6.74E-13
LTBP3	1	0.979203169	1.94E-10	0.441108281	1.08E-08	1.07E-10
METK2	1	4.91E-07	0.313109278	5.03E-08	0.483753814	1.36E-09
LHX2	1	0.026270359	0.94207257	0.010821322	0.93372833	0.01424662
PNKP	1	0.431918322	0.720263775	0.44188183	0.688903265	0.211730166
PO3F4	1	1.86E-10	3.10E-05	1.52E-11	5.50E-06	0.025136263
I36RA	1	0.710808827	0.130739726	0.9788033	0.052250378	0.043730095
EFNA4	1	1.51E-15	7.40E-05	3.37E-14	0.000916121	2.13E-05
K2C8	1	1.21E-26	3.18E-07	2.77E-31	2.35E-09	2.16E-10
ZBT12	1	0.003633663	0.008332928	0.025863872	0.050447821	0.805308575
AVR2B	1	2.92E-15	2.99E-15	3.02E-17	4.07E-17	0.957097751
TRI14	1	1.13E-07	0.001867	7.88E-09	0.003852778	8.77E-17
CHODL	1	9.42E-10	3.54E-25	3.35E-08	4.70E-23	8.51E-07
BCL3	1	6.97E-19	0.19895059	3.78E-17	0.026307765	9.39E-24
GSTM2	1	1.63E-05	0.373079684	0.000348083	0.07069126	6.63E-08
FINC	1	2.31E-13	0.555704333	7.29E-14	0.510466169	1.46E-15
PD1L1	1	3.16E-07	0.005138207	7.68E-09	0.01632426	3.04E-15
CX6A1	1	0.02011291	0.000783294	0.003890638	7.38E-05	0.355048757
FGF18	1	4.60E-07	1.75E-22	0.000174813	2.94E-18	1.23E-07
MTR	1	0.905781038	1.03E-18	0.863606933	1.64E-21	4.47E-20
PCDA2	1	6.68E-22	4.30E-23	5.63E-22	2.83E-23	0.575445199
AJAP1	1	3.89E-17	6.75E-11	3.01E-17	9.03E-11	0.042700626
NALD2	1	0.001053355	0.006972619	0.001172804	0.0066794	0.633404766
B3GN1	1	0.784045897	0.004001624	0.828623513	0.004037303	0.010982564
HXC8	1	1.66E-42	0.000451013	2.57E-47	0.000128907	4.24E-32
LR10B	1	0.02434711	0.043871719	0.065074318	0.119224681	0.908346775
CKLF8	1	0.097916471	0.026626964	0.311250159	0.117416033	0.662036716
K1C23	1	4.17E-06	0.090389155	1.22E-05	0.160554547	0.003827517
SYPL2	1	2.21E-09	0.015064932	2.15E-10	0.017087743	3.96E-17
CC172	1	0.094567161	1.78E-44	0.06059432	1.97E-49	8.77E-42
NAT6	1	0.879090918	1.64E-11	0.982498728	3.01E-12	2.89E-12
SHAN1	1	2.10E-14	5.56E-20	2.50E-17	2.85E-23	0.069104836
PHF23	1	0.002039677	0.051943668	0.005026995	0.020499943	2.15E-07
AP1M1	1	0.161983118	3.11E-10	0.011512426	5.97E-14	1.12E-06
SPB5	1	1.59E-11	2.81E-05	1.90E-09	0.000760545	0.008782712
PIM1	1	1.21E-08	0.370083989	1.94E-09	0.442939079	2.09E-11
R144B	1	0.003648059	1.91E-08	0.001271779	1.43E-09	0.006646413
PTHR	1	2.12E-28	4.22E-12	1.36E-33	1.53E-15	8.26E-07
EHD2	1	9.86E-14	0.085141639	1.22E-14	0.049791565	1.52E-20
ZN692	1	0.208809784	0.950057403	0.028441793	0.383292392	0.217681751
PE2R4	1	3.90E-05	0.005962822	2.52E-06	0.018989168	5.05E-12
LY6E	1	2.70E-10	7.47E-05	2.10E-09	3.82E-05	2.25E-23
ZFHX3	1	0.766589153	8.31E-06	0.951764519	1.31E-06	1.07E-06
AP180	1	2.20E-29	2.15E-30	1.42E-26	1.38E-27	0.571683952
RPA34	1	0.029254177	1.65E-06	0.060337403	1.65E-07	2.35E-12
KCNA3	1	4.73E-13	4.60E-22	2.85E-12	4.03E-21	0.004035664
ZBED6	1	0.299467899	4.02E-05	0.303519924	3.24E-05	0.002858874
RAMP3	1	0.307647322	0.27016933	0.087682435	0.579040695	0.018695725
DPF1	1	1.56E-20	0.000233541	3.46E-23	1.29E-05	1.90E-09
FGFR	1	0.007286498	8.94E-17	0.000754391	4.07E-19	6.19E-09
S6A14	1	2.11E-38	0.252841821	4.28E-44	0.516060626	2.00E-42
AP5S1	1	0.009798514	1.03E-08	0.002511737	4.82E-10	0.002009694
CIC	1	0.334081986	0.004225612	0.607717468	0.000596141	5.98E-05
AN33B	1	1.38E-35	1.19E-08	6.10E-35	3.45E-07	1.93E-15
MYCD	1	3.97E-31	5.03E-16	6.55E-34	1.36E-17	1.40E-05
SP5	1	0.924635282	0.550102189	0.489928852	0.225157273	0.648895105
HXA9	1	2.09E-44	5.78E-06	2.28E-49	6.44E-07	1.80E-29
SCN9A	1	0.000513656	5.95E-05	0.000150806	1.81E-05	0.6619999
TWST1	1	1.69E-12	3.36E-09	5.03E-14	6.14E-08	4.51E-33
STK38	1	6.69E-10	0.366114837	8.07E-10	0.48046615	1.21E-07
CO043	1	0.090136852	6.84E-44	0.095253572	1.62E-47	3.63E-39
FMNL3	1	1.02E-07	0.054412408	9.04E-09	0.024181064	0.000721776
GIMA2	1	1.24E-22	0.01022789	1.56E-23	0.002850666	6.06E-33
RBM10	1	0.131042768	0.002568046	0.174571531	0.000970867	2.45E-06
TMOD4	1	0.447475785	0.002936496	0.060752678	0.054437881	9.58E-05
CXXC4	1	0.000107801	0.988149539	7.06E-07	0.329281175	9.11E-05
PPR18	1	1	9.59E-16	0.37422452	5.47E-13	1.12E-15
SET1A	1	0.014083004	2.96E-05	0.068006362	0.00035645	0.113342834
ACTN4	1	0.035558035	0.810938105	0.072524807	0.966144589	0.059324836
GPS2	1	0.410763635	0.000568857	0.125819691	2.45E-05	0.011637235
NOGG2	1	6.23E-17	1.04E-13	2.66E-17	9.51E-14	0.337086488
SESN3	1	0.909654738	0.010070767	0.724498861	0.004214045	0.015881505
RARA	1	0.048934029	0.037496055	0.176172287	0.005052821	2.18E-05
TONSL	1	4.56E-07	2.42E-07	7.71E-06	4.06E-06	0.933164884
HXK2	1	7.01E-07	3.90E-05	2.40E-08	2.42E-06	0.407291138
BHE41	1	3.14E-06	1.62E-26	3.40E-07	2.55E-28	1.76E-11
HKDC1	1	2.49E-05	4.76E-27	2.35E-05	3.66E-27	4.63E-13
PO6F1	1	3.57E-05	5.35E-16	0.000122601	3.81E-15	3.32E-05
CCL21	1	1.11E-27	0.615721532	1.92E-29	0.681096357	2.55E-27
LITAF	1	4.83E-36	0.287461466	1.66E-37	0.443349588	3.41E-32
OXYR	1	0.068944538	3.70E-20	0.235170787	1.50E-23	1.85E-27
NAV1	1	1.50E-06	1.22E-15	3.94E-06	4.97E-15	0.000734601
MALD3	1	6.94E-14	3.88E-21	8.87E-17	9.82E-25	0.030966502
GATM	1	1.39E-05	0.010446743	0.000163862	0.054278626	0.086094394
FOXF1	1	0.318041718	0.000726155	0.390900935	0.000325222	4.86E-06
RL23A	1	0.185848505	0.004398284	0.030633784	0.03450498	1.33E-05
SOX5	1	0.000184111	1.30E-10	2.16E-05	2.22E-12	0.005274743
TMPS2	1	4.40E-37	0.000182057	1.11E-37	0.000622195	4.07E-23
AKTS1	1	0.277008088	0.003245605	0.306700941	0.003948771	0.085315235
PSPC	1	3.14E-08	1.41E-05	3.00E-10	3.25E-07	0.331862443
T150A	1	1.02E-05	0.446996247	2.15E-08	0.874363645	1.11E-07
IRX1A	1	1.90E-25	1.55E-09	2.36E-29	1.20E-13	2.95E-06
VATB1	1	0.00030891	1.89E-37	2.69E-06	3.87E-44	2.65E-26
DPM3	1	0.089860274	0.005255204	0.187403352	0.015923712	0.336802947
SPT6H	1	0.590878914	0.22661625	0.978979136	0.595778381	0.54306026
ANXA4	1	0.032939205	1.21E-05	0.084659041	1.02E-06	4.39E-11
CCHCR	1	0.94478673	9.12E-06	0.400968803	2.44E-08	4.65E-06
GDF11	1	2.61E-05	0.253800111	5.05E-05	0.335632968	0.002740988
MYP2	1	4.74E-33	2.79E-32	1.36E-33	3.55E-33	0.863389605
MN1	1	0.003562157	1.22E-16	0.000526108	2.65E-18	3.12E-08
CLD7	1	0.438013671	9.62E-38	0.074155543	6.03E-44	7.70E-35
PO2F2	1	2.44E-09	8.71E-09	1.96E-10	1.32E-08	4.18E-29
PCDH7	1	2.77E-19	6.57E-29	2.88E-19	7.61E-29	0.004695771
PHS2	1	0.077586494	0.019998394	0.27023729	0.002063	1.85E-05
FOXP2	1	0.444694637	0.073834753	0.885091099	0.479474191	0.351861081
DYN2	1	0.29411538	0.649982406	0.13934123	0.917215546	0.10124455
CPXM1	1	2.49E-21	0.661784387	5.93E-24	0.464261653	3.28E-20
ATOH8	1	0.390248808	1.21E-16	0.154236004	3.02E-15	5.49E-20
AUGN	1	9.94E-06	5.75E-15	1.67E-05	3.53E-16	3.88E-31
Z385A	1	1.10E-12	9.42E-12	2.76E-11	4.01E-10	0.727074468
AHNK2	1	2.20E-29	0.490547609	1.97E-34	0.89222328	1.84E-33
FCER2	1	2.62E-17	0.000350519	6.84E-19	0.000735454	1.50E-30
AQP3	1	3.53E-05	9.31E-05	0.001849224	4.31E-07	1.90E-15
ZMYNB	1	0.550578659	1.93E-10	0.296683085	1.69E-09	1.66E-12
TM182	1	3.01E-22	0.360982563	2.99E-20	0.043547193	4.80E-28
S10A4	1	4.90E-25	1.10E-10	2.28E-28	7.69E-10	1.26E-49
EMIL1	1	4.29E-28	0.714636013	6.18E-26	0.20660292	7.93E-30
SARCO	1	2.60E-27	0.000159049	1.83E-31	0.001347924	7.85E-42
ZN668	1	0.09248077	0.006718754	0.095433272	0.007132655	0.374231837
THAP7	1	0.194915536	0.000308823	0.260785737	0.0005366	0.028459019
EPHX4	1	0.066580471	0.511928449	0.168071145	0.260690406	0.008162816
ZBT38	1	0.017989533	0.000452633	0.032362206	0.000114294	2.28E-09
LHX6	1	7.99E-05	0.696636452	5.56E-06	0.994196921	5.62E-06
NNRE	1	7.64E-17	7.19E-15	1.73E-19	6.45E-17	0.570382481
ISL2	1	0.838303847	8.15E-34	0.641810754	1.51E-35	8.09E-36
AP1B1	1	0.871243151	0.073353881	0.68330451	0.118051472	0.039188679
MK13	1	1.19E-11	2.19E-17	1.74E-10	5.50E-16	0.075835553
MEGF8	1	0.026704321	0.267368048	0.037960634	0.340987372	0.292766081
OFUT1	1	1.36E-06	0.816038524	1.86E-08	0.373964817	3.85E-06
S27A6	1	0.00052046	0.920239095	3.43E-05	0.567042595	0.000447489
SOCS1	1	2.17E-19	0.75994167	2.96E-19	0.971176054	2.06E-18
MLL4	1	0.421665955	7.02E-06	0.481530642	8.94E-06	0.000321071
LDHD	1	0.08103915	0.86237795	0.186221628	0.542407178	0.042498916
K1C15	1	0.274312028	2.70E-39	0.066112458	3.28E-39	4.11E-45
VACHA	1	0.067021872	1.47E-18	0.014889985	9.95E-21	3.83E-12
DGAT1	1	0.259688896	1.86E-13	0.332838717	4.81E-13	6.07E-10
NRARP	1	0.726707931	6.51E-08	0.440916282	4.06E-09	5.88E-07
MICA3	1	9.68E-06	4.04E-05	5.12E-08	0.001023833	3.25E-17
WDR46	1	0.042522333	2.18E-06	0.01299154	1.86E-07	0.009577531
F136A	1	0.392970884	0.362365375	0.439643888	0.30287461	0.054970242
WNT9A	1	0.255287189	3.33E-09	0.069682096	3.91E-08	3.41E-13
PROX1	1	0.043190576	0.074655236	0.336465434	0.48371085	0.809619515
ST2B1	1	0.384894725	4.58E-19	0.7083222	7.04E-23	2.36E-23
HS3S1	1	0.001211592	1.16E-11	0.001059704	5.34E-12	0.000443893
PQBP1	1	0.334931339	0.000601352	0.508518789	0.001790211	0.019350871
GRWD1	1	0.107140756	0.009640873	0.078880809	0.006325246	0.395871213
PDZD4	1	3.64E-05	3.09E-06	6.29E-05	5.28E-06	0.645030422
TNNI2	1	2.92E-36	0.215345842	1.87E-39	0.101874874	1.56E-31
HOP	1	0.662302089	4.66E-06	0.477283377	8.40E-07	4.30E-05
RHG07	1	0.006356872	6.75E-09	0.001090819	6.15E-08	3.49E-17
KCNB2	1	3.41E-07	0.787992585	1.03E-07	0.959237446	7.17E-08
STC2	1	0.009837547	0.299444418	0.013983023	0.377829236	0.131910125
CTU1	1	3.78E-05	1.66E-09	4.61E-06	9.83E-11	0.063138265
EYA1	1	2.51E-08	1.88E-10	4.95E-10	2.59E-09	1.48E-29
RBM28	1	0.009518186	0.258613209	0.111077047	0.866553588	0.163623025
DCX	1	7.44E-05	6.07E-07	0.000932406	1.18E-05	0.336284009
SNPC3	1	0.859269716	0.515562527	0.429031619	0.954473795	0.360972976
ZN574	1	0.603443369	0.266853175	0.83303937	0.140062529	0.07678689
MSD1	1	1.48E-26	2.90E-05	2.96E-30	3.52E-07	1.73E-12
SPD1B	1	1.14E-31	6.08E-15	1.08E-32	3.21E-15	2.38E-06
CRTC2	1	0.070180482	1	0.03198448	0.803121257	0.062689573
CD3Z	1	2.04E-38	3.09E-09	1.60E-44	2.85E-12	2.99E-16
FKBPL	1	0.96892782	0.185978219	0.791563747	0.27385922	0.145075438
ELOV7	1	0.000935157	0.001159022	0.021320905	1.48E-05	3.38E-11
BAZ2A	1	0.118516588	4.23E-08	0.022083021	4.82E-10	0.000126934
E2F3	1	9.18E-05	0.467133144	0.00054628	0.216201969	1.94E-06
SCN3A	1	3.43E-39	2.46E-35	4.04E-36	2.88E-32	0.383791079
DBNLB	1	8.80E-20	0.092619245	4.46E-20	0.055960438	1.63E-26
PHC2	1	0.791941664	1.02E-10	0.964421903	2.13E-12	7.64E-12
CX04A	1	0.005147082	2.11E-08	0.000230842	1.08E-06	9.12E-17
WNT5A	1	8.23E-07	0.105105938	1.88E-06	0.164733814	0.001079527
OSR1	1	5.07E-16	1.10E-11	6.22E-19	1.50E-10	1.75E-42
EHMT2	1	0.004114197	0.461027392	0.012965207	0.732576698	0.036556725
ZFHX4	1	3.35E-05	7.48E-17	2.13E-07	1.57E-20	8.63E-06
EREG	1	2.57E-38	0.853584729	1.89E-38	0.828879226	7.37E-38
SFR19	1	0.446034339	0.364199376	0.409215325	0.331844446	0.932990025
SX18A	1	0.627267105	1.19E-09	0.912601993	5.59E-11	2.02E-11
ZN581	1	0.065806963	0.488844042	0.201160672	0.199831666	0.007007374
HPLN1	1	9.53E-12	1	1.71E-13	0.665279293	8.09E-12
GRIK4	1	2.03E-11	0.570711631	3.21E-11	0.504400951	2.42E-13
IL11	1	0.745574224	2.92E-17	0.924545282	6.76E-20	6.57E-19
RTN2	1	0.046305006	1.07E-28	0.016009829	2.82E-30	4.99E-21
SGCD	1	0.006260526	0.085553821	0.001575443	0.181226092	3.56E-06
CQ108	1	0.558178923	0.662650086	0.334843474	0.93372833	0.262117069
MEI4L	1	0.000622047	0.037103001	0.000739811	0.021688698	6.11E-09
RB33A	1	2.34E-06	4.69E-06	7.02E-07	1.31E-06	0.885848067
NTKL	1	0.140374863	0.009007623	0.031507964	0.000970867	0.316327303
SHSA7	1	0.000209696	0.024843338	3.71E-06	0.001560436	0.168759355
FKB11	1	1.54E-06	0.330352904	2.24E-09	1	3.63E-09
HPSE	1	2.34E-06	1.03E-07	4.83E-06	2.39E-07	0.615627964
RAB4A	1	0.002690955	0.000236313	0.002665196	0.000243326	0.573823841
HIPK2	1	0.000607984	1.15E-18	0.009732831	5.43E-16	2.09E-08
RHG15	1	0.007323665	0.046536893	0.029623654	0.141549661	0.509510307
MSTN1	1	3.22E-15	8.10E-07	9.41E-13	6.78E-05	0.001711824
EFNA3	1	7.30E-14	3.63E-09	1.68E-15	2.37E-10	0.105385613
NUPL	1	0.009472643	3.36E-25	0.000293865	4.99E-22	2.07E-35
CIB2	1	2.09E-13	0.193356144	5.90E-14	0.181638965	1.21E-09
NEUL4	1	0.004640313	0.977161302	0.002648727	0.882594333	0.00461469
PRPK	1	0.00079847	0.01530499	1.40E-05	0.130908523	3.96E-09
VASN	1	3.82E-23	0.000323287	3.74E-25	5.85E-05	1.50E-11
TFE3	1	0.286390247	0.294050758	0.155975185	0.449931954	0.021443213
M3K11	1	0.818812263	1.21E-05	0.96900589	1.43E-06	2.53E-06
YPEL4	1	7.07E-17	1.46E-12	1.00E-13	8.45E-10	0.197773089
ITCH	1	0.084668544	0.003218856	0.104319898	0.004449348	0.279647019
RHBD2	1	0.16966719	0.124525461	0.083748577	0.059779861	0.931732522
SOCS3	1	3.56E-29	0.644215712	9.13E-33	0.993147463	2.38E-31
KCTD1	1	0.87439257	0.049228779	0.792649997	0.035346231	0.079033115
TSIS	1	0.384549912	5.38E-12	0.375446054	4.05E-12	2.28E-09
A4GAT	1	0.000330432	3.45E-14	0.000148749	5.21E-15	4.69E-05
LN28B	1	2.78E-13	3.69E-19	1.77E-10	1.63E-15	0.065606904
DUPD1	1	0.000545281	3.79E-56	0.000653415	3.74E-59	5.96E-43
SAMD1	1	0.466152407	8.95E-06	0.671279765	3.75E-05	0.000311342
GNAI2	1	0.018137667	4.66E-12	0.015472365	3.49E-12	6.21E-20
PP12C	1	0.884151519	0.043351297	0.954709298	0.051641978	0.068547708
RM49	1	0.743784496	0.969175641	0.891715796	0.623852116	0.761885626
F155A	1	9.99E-29	5.87E-33	9.53E-25	8.42E-29	0.267690948
HDAC6	1	0.050799966	0.000788055	0.040635274	0.000554032	0.209017123
EF1G	1	0.148467222	0.00337577	0.080865617	0.006718535	5.09E-06
KRI1	1	0.53434786	0.126202351	0.428595576	0.082652745	0.406130574
CCD97	1	0.514868628	0.009658344	0.470833673	0.00719127	0.067351489
[truncated: 1,504 more rows]
