# Supplementary material for: Comprehensive Identification of Sexual Dimorphism-Associated Differentially Expressed Genes in Two-Way Factorial Designed RNA-Seq Data on Japanese Quail (Coturnix coturnix japonica)
Source: PLoS One. 2015 Sep 29;10(9):e0139324. doi: 10.1371/journal.pone.0139324 (PMC4587967; doi:10.1371/journal.pone.0139324)
Supplement: S2 Appendix — (TXT) [file pone.0139324.s002.txt]

Gene_Symbol	Breed	HQ_LQ	HQ_WQ	LQ_WQ
LR10B	9.71E-43	1	5.18E-28	2.81E-24
GPR87	2.70E-25	1.19E-13	1	1.49E-14
ANR26	1.85E-18	8.06E-10	2.98E-13	0.632924619
CHKA	2.88E-17	1.75E-17	0.550393095	2.48E-13
SLN12	4.51E-16	1	5.57E-10	9.97E-10
OASL2	4.04E-15	8.81E-10	7.78E-11	1
IFI6	8.97E-15	4.52E-09	1.50E-11	1
NYAP1	8.58E-13	1.17E-11	1.50E-11	1
LX15B	1.49E-12	0.812399877	1.71E-06	6.34E-10
UTS2B	2.30E-11	5.54E-07	6.23E-09	1
DRS7C	4.01E-11	2.60E-07	4.29E-08	1
MSLNL	1.68E-10	3.31E-10	8.69E-10	1
RBBP7	2.12E-10	8.37E-08	1.37E-10	0.846111204
ST2B1	6.85E-10	0.996201231	1.00E-05	8.81E-08
MTA70	6.85E-10	2.72E-08	1.55E-05	0.760446969
VACHA	3.96E-09	8.83E-06	6.79E-07	1
BPIB3	4.87E-09	0.079219906	0.002640567	2.16E-09
HRG	9.72E-09	6.25E-05	7.67E-07	1
TBX22	1.11E-08	1	1.98E-06	4.45E-06
T22D1	1.48E-08	2.72E-08	9.60E-07	1
RSAD2	3.71E-08	5.27E-06	7.67E-07	1
VATB1	5.12E-08	1	7.53E-06	2.71E-05
S28A3	8.86E-08	5.59E-07	0.875375815	0.000248897
COX8A	1.06E-07	1.26E-05	1	0.000125857
GLRA1	1.35E-07	0.000414192	9.60E-07	0.739808536
FEZF2	2.54E-07	9.24E-05	1.67E-07	0.71979873
RENBP	2.73E-07	0.000731589	0.634413917	7.76E-06
SRCH	2.80E-07	3.24E-07	1.26E-05	1
C1QL4	9.97E-07	5.54E-07	0.060036459	0.079906557
FRPD2	1.17E-06	1	6.90E-05	0.000394572
COLI	1.18E-06	0.000279629	0.00015618	1
GKN2	1.27E-06	4.03E-07	0.000239268	0.655268454
PCDBD	1.52E-06	0.068506026	0.040622817	2.83E-06
S39A1	1.64E-06	5.54E-07	0.443613934	0.002518494
TGM1	1.90E-06	0.503132272	0.001019817	1.16E-06
MLRS	2.46E-06	0.092706895	8.66E-07	0.053434733
LAMC2	2.76E-06	0.049863159	9.60E-07	0.181847142
NMU	2.76E-06	0.00069966	2.90E-05	1
T53G5	2.78E-06	0.058773295	9.60E-07	0.132584705
CYTL1	3.40E-06	0.71102985	0.00093688	2.55E-06
MYP0	3.40E-06	1.19E-05	0.001452347	1
P2Y10	3.84E-06	0.00069966	0.881160962	0.00050015
PDE1C	4.35E-06	0.502390584	1.29E-06	0.000989955
GFRA2	5.38E-06	1.78E-06	0.019773014	0.287905365
CERS3	5.44E-06	1	0.00020004	0.000472362
PHX2B	1.00E-05	0.009615164	3.23E-05	0.778002802
PCDB4	1.37E-05	0.003716514	0.442407101	7.47E-06
S10AC	1.41E-05	3.59E-05	0.423179419	0.036937824
TYPH	1.48E-05	1	0.000917149	0.000248897
HBAD	2.15E-05	1	0.000447262	0.000655742
NKX28	2.70E-05	0.000367846	1	0.011431545
LIF	2.79E-05	0.401593832	0.010586067	1.78E-05
IRX4	5.30E-05	1	5.43E-05	0.000938674
XCL1	6.04E-05	0.519512453	0.0258236	0.00022701
FA71D	6.24E-05	1	0.001142573	0.000566549
MYP2	6.83E-05	0.107766985	2.73E-05	0.18124931
DLLC	8.44E-05	0.037397944	9.34E-05	0.661282247
S10A9	8.69E-05	0.040472357	0.408241791	0.000394572
IGHM	9.72E-05	0.03322156	0.000100425	0.726405644
CCL19	0.000134299	7.16E-05	0.268893615	0.195079503
MCHR1	0.000162313	0.310502246	5.43E-05	0.105321436
M126	0.000173855	0.006115395	0.958636286	0.001761514
ANX10	0.000219383	0.001176924	1	0.000277213
SOX14	0.000233196	0.463065295	0.009497168	0.000248897
O51Q1	0.000276426	0.000104417	0.020130906	0.866200546
SHSA1	0.000277999	0.000123145	0.834342223	0.014823146
UPK1B	0.000316504	0.000534467	0.020130906	0.949588318
RGN	0.000389602	0.000153033	0.534821502	0.051446953
FINC	0.000427107	0.44923798	0.070001848	0.000248897
PSPC	0.000534047	0.55804672	0.000169095	0.067964754
COLI2	0.000552613	0.06546019	0.000734002	0.781921231
CI152	0.00063994	0.00115829	0.694126964	0.056979003
GYS2	0.00063994	0.00944032	1	0.006648516
S100B	0.000762174	0.829489462	0.026097408	0.000394572
URP2	0.000931491	0.000442551	0.250973236	0.289028447
NOT2	0.001185956	0.001287597	0.002112244	1
FBX21	0.001287048	0.002309672	0.899584647	0.057978529
DHX9	0.00140901	0.397103647	0.11819513	0.000655742
EPYC	0.001450788	0.236648855	0.000745091	0.319901845
PCDG8	0.001459797	0.870766074	0.000505321	0.022512665
HXD3	0.001462629	0.003379178	0.018659127	1
HXC4	0.001610754	0.09056451	0.001031241	0.726405644
PLIB	0.001612972	0.000993419	0.958636286	0.021214227
BATF3	0.001612972	0.00069966	0.783523658	0.036073783
MSRA	0.001634468	0.002008548	0.098086744	0.425799954
ALD2	0.001667643	0.006322856	1	0.020108029
ZN226	0.001772602	0.81307687	0.03413757	0.000941658
BRN3	0.001863419	0.00401864	0.037670939	1
APOA2	0.001886242	0.002001534	0.704328638	0.195079503
FOXG1	0.001886242	0.004375827	0.004778742	1
S100Z	0.002084366	0.756359187	0.002724849	0.144156203
GIPR	0.002356582	0.884232784	0.007343804	0.085183484
CCHCR	0.002356582	0.363052845	0.228692307	0.001177491
GSTA2	0.002587356	0.053763327	0.881160962	0.004278622
PROF3	0.002589246	0.001287597	0.26487199	0.34486716
LUM	0.002838515	0.056336943	0.809716668	0.001727473
PLM	0.002976085	0.900644191	0.064110378	0.004461083
ACTH	0.003225519	0.380258938	0.252322935	0.00188534
NRBP2	0.00337772	0.007894936	0.032765639	1
GLHA	0.003487016	0.003060851	1	0.020108029
HID1	0.003546259	0.00470369	0.938141946	0.14625974
MMP7	0.003546259	0.698453767	0.048325452	0.001761514
HSFY1	0.003793714	1	0.016534054	0.023936337
LV1	0.003905372	1	0.021506862	0.020108029
RPRML	0.004019208	0.62350726	0.001889775	0.192487623
CP2J6	0.004152144	0.006185234	0.009497168	1
LECH	0.004152144	0.003379178	0.710345174	0.200305169
FOSB	0.004167099	0.962887128	0.004778742	0.09388836
CRIP1	0.004370392	0.076482381	0.004767625	0.966256477
ATG11	0.004426868	1	0.010385502	0.053434733
KCNQ5	0.004443178	0.01702295	0.004971459	1
WNT9A	0.004504466	0.047131676	0.003109449	0.971668721
ENTK	0.004886397	0.002309672	0.059237366	0.941253114
NALD2	0.005307923	0.002447309	0.416813254	0.383707339
GSTA3	0.005379304	0.068403357	0.942317961	0.010626141
PLK1	0.005475223	0.040409928	0.039531573	1
NPAS4	0.00570378	0.006866723	0.012560093	1
SFR19	0.005740363	0.072658303	0.002986298	0.909671155
EGR3	0.005759307	0.053763327	0.004099505	0.988765031
CEL	0.006120407	0.01702295	1	0.09388836
COE3	0.006120407	0.073706391	0.010484857	1
PLVAP	0.00691115	0.171503249	0.004099505	0.71979873
PERT	0.007233047	0.437572188	0.004197887	0.319901845
GBRB4	0.007576142	0.613996604	0.2064712	0.00721098
LCAT	0.007702836	0.003716514	0.359577137	0.441564056
MEI4L	0.008176422	0.919397903	0.005630772	0.14054007
IRK13	0.008198382	1	0.010484857	0.017125075
RGRF2	0.008833127	0.474563183	0.004099505	0.3355209
CD79A	0.009187846	0.004310988	0.408241791	0.438670813
SHOX	0.00933711	0.213285983	0.008552093	0.971668721
C1QC	0.009860983	0.876323626	0.004767625	0.163879756
FA11	0.010009725	0.171503249	0.012560093	0.887002387
CP2CR	0.01254266	0.005993551	0.391504844	0.490899485
HXB9	0.012819903	0.065165396	0.02006731	1
HSPB1	0.012856099	0.006185234	0.32442876	0.619025021
GAK8	0.013211561	0.013740799	0.175750745	0.874424516
LHX8	0.013211561	0.653632324	0.008465981	0.285409567
CH004	0.014969847	0.022049505	0.076367241	1
PPR1B	0.015080169	0.052634798	0.019773014	1
CX7A1	0.015460091	1	0.029308146	0.066837322
CP4CA	0.015842473	0.007451487	0.315219664	0.687749663
UPK3A	0.017078707	0.010157796	0.972809701	0.090606518
ERVV1	0.017115738	0.009445147	0.51851019	0.399791451
TDRD7	0.019097146	0.032556073	0.086808031	1
BDNF	0.01942857	0.067005923	0.012560093	1
AVE	0.019844211	1	0.011209136	0.089139325
IL12B	0.019844211	0.1515268	0.892399451	0.026217635
NNRE	0.019947276	0.681002899	0.010385502	0.345828165
ADM2	0.020190419	0.623792684	0.010260221	0.399791451
K1C23	0.020190419	0.620286571	0.010484857	0.3355209
SUSD2	0.020870133	0.434433214	0.010260221	0.442785923
CCG8	0.021337493	0.678283627	0.010586067	0.319828215
MUC4	0.021820323	1	0.012560093	0.04943163
TVA2	0.021820323	0.053894087	0.051594163	1
PKHS1	0.023224021	0.382236325	0.479563983	0.015642063
NPM3	0.02335522	1	0.02006731	0.037895287
TM201	0.023663444	0.97901473	0.018305863	0.202116516
MOT13	0.023972755	0.162039669	0.79140162	0.016932193
C209E	0.024014746	0.028253887	0.149494664	1
AP1S1	0.024154051	0.380258938	0.011407751	0.701381431
FKBP5	0.024154051	0.287105576	0.010484857	0.755503046
KLK12	0.02435976	0.825267218	0.015482827	0.287905365
HKDC1	0.024874108	1	0.039531573	0.036937824
IFM2	0.025000125	0.321497042	0.649136991	0.023966194
EGR2	0.026257062	0.012729481	0.315778973	0.810069792
DEGS2	0.027025703	0.962887128	0.14823258	0.037895287
KPCB	0.028537885	0.182076221	0.013170846	0.900898224
IRF4	0.02940055	0.16700442	0.916421318	0.041347472
CBPB1	0.029535761	0.036333642	0.051594163	1
GBA3	0.02966535	0.026834982	0.341038062	0.669732994
SPT5H	0.02966535	0.014750271	0.11819513	0.963104538
LN28B	0.02966535	0.246186985	0.012560093	0.810720202
CP4A6	0.032296073	0.019800666	1	0.102036881
VWA2	0.032296073	0.031121611	1	0.052396328
VATF	0.032296073	0.036333642	0.971357363	0.197573278
PRG3	0.032300558	0.092706895	1	0.14625974
BI2L2	0.032657399	0.620286571	0.270850864	0.023966194
AT2A3	0.033994121	0.583602253	0.015482827	0.467324271
CASQ1	0.034020183	0.583602253	0.411715283	0.025311452
SV2C	0.034020183	0.017201284	0.541024203	0.495236728
MSX2	0.034567556	0.288296282	0.722704059	0.036073783
PDYN	0.035350127	0.825267218	0.020130906	0.341895757
TAGL	0.035791188	0.41185459	0.575246079	0.023966194
BFSP2	0.036920474	0.042799649	0.143870244	1
NFL	0.037085362	0.023377879	0.353735508	0.778251526
CCL13	0.037853986	0.148198836	0.043459817	1
DMPK	0.04104932	0.937425449	0.019798592	0.246150542
PHF2	0.04112526	0.072992737	0.051351666	1
PRR7	0.041908105	0.320898621	0.018739314	0.801862647
PGH2	0.042655759	0.047131676	0.086836006	1
IOVO	0.045898702	0.071861895	0.094502551	1
B2MG	0.045898702	0.07784689	0.082881154	1
TMM72	0.046036226	1	0.031314071	0.105367754
SRXN1	0.046233183	0.134310116	1	0.077205441
CAHM1	0.046420527	0.550354402	0.024666741	0.505487759
PAPP2	0.047181352	1	0.042727887	0.232294516
KCNN3	0.047355566	0.304858503	0.755688316	0.05892603
DEOC	0.047355566	0.091915287	0.076367241	1
ARRD5	0.04777554	0.742121958	0.029819335	0.476587015
PTN	0.04777554	0.246523752	0.754945553	0.036073783
TARA	0.04859947	1	0.068783638	0.172643634
PHOS	0.048792343	0.987137424	0.024666741	0.232294516
PPR17	0.048792343	0.417206244	0.022277723	0.483860299
THMS1	0.049414188	0.180671885	1	0.09388836
IFIT5	0.049822551	0.08559936	0.069215533	1
COT1	0.050024967	0.529994425	0.026097408	0.642471663
HECA2	0.050571428	0.263787603	0.731079818	0.036073783
LYRM7	0.050571428	0.072658303	0.101265514	1
RS10	0.051489586	0.030376183	0.593183042	0.596487661
DHB3	0.051489586	0.045809007	0.92474323	0.319828215
CEL2A	0.051634627	0.580828961	0.032069987	0.519116102
DLRB2	0.051634627	1	0.07963726	0.0675835
HELT	0.051772563	0.147402009	1	0.115819885
SAMD3	0.051772563	0.996201231	0.027555834	0.244321773
PINLY	0.051772563	0.048877575	1	0.131013341
MUG1	0.052644401	0.034870353	0.620221306	0.726896496
LHX6	0.053455783	0.81258484	0.027889827	0.399791451
SYT17	0.054055661	0.034870353	0.674972013	0.495236728
MSTN1	0.056892115	0.047131676	0.11819513	1
AVID	0.057181862	0.047131676	0.69420395	0.589651956
OPN4	0.058001704	0.1515268	1	0.105321436
FA83A	0.058001704	0.905939708	0.26487199	0.04351786
EXFAB	0.05849019	0.053763327	0.958678224	0.284900441
RAM	0.059328898	0.066712833	1	0.115812864
VIT2	0.059441979	0.623792684	0.375993377	0.056979003
PCDC2	0.059632374	1	0.037964607	0.111680967
PAR2	0.059722581	0.070296479	0.1663304	1
RET7	0.059722581	0.288296282	0.958636286	0.06869502
AK1BF	0.059756514	0.036333642	0.925662561	0.33006535
XLRS1	0.059756514	0.645474076	0.492481381	0.04351786
TXK	0.059876617	1	0.03413757	0.158497156
LHX2	0.061310453	0.1789401	1	0.09388836
LRC30	0.062029988	1	0.142229747	0.056979003
PERP1	0.062346423	0.071861895	0.234724759	1
PTF1A	0.062351304	0.053763327	0.958636286	0.319901845
G0S2	0.062396598	0.053763327	1	0.177167455
S27A6	0.063854959	0.080890915	0.081382085	1
TF7L2	0.064229365	1	0.082892769	0.192487623
BAT1	0.06738921	0.16700442	0.037981924	1
ACMSD	0.06738921	0.052353393	0.373968774	0.900898224
PSD4	0.06738921	0.053340574	0.905656001	0.383707339
OLF8	0.067550555	1	0.048598265	0.085856943
DNA2	0.068068232	0.09622345	1	0.219357165
GFRAL	0.068434254	0.040809182	0.672456576	0.434000211
TBB6	0.068434254	1	0.055247173	0.168939036
SIA7B	0.069865305	0.169374012	0.14823258	1
FOXP3	0.070351822	0.221500747	0.984666301	0.09388836
SBK1	0.071563456	0.387721558	0.657164503	0.053434733
SMAD6	0.071657479	0.725946977	0.035120202	0.589651956
RAB25	0.071709507	0.046939983	0.54751622	0.656153798
DPF1	0.073336412	0.148198836	0.055554788	1
METK2	0.07439389	0.09622345	0.141341556	1
TM11E	0.075260668	0.430079069	0.036787964	0.756640273
CP27B	0.075260668	0.053763327	0.997170407	0.24309706
COSA1	0.078785246	0.540140501	0.040363229	0.739808536
FAT2	0.079205356	0.996201231	0.043967775	0.227251066
VAX1	0.081453895	0.141883435	1	0.241895492
PPR18	0.082184241	0.410879031	0.049144223	0.913775535
MMP11	0.082569528	0.182076221	0.082881154	1
IPYR2	0.085813227	0.053763327	0.924469106	0.34486716
NDF6	0.086214704	0.248288454	0.048598265	1
FCER2	0.086558439	0.913297674	0.042967534	0.425799954
RECQ4	0.088064228	0.08559936	1	0.287905365
C1QT3	0.0901635	0.053333722	0.958636286	0.364756107
GBX2	0.090897308	0.870674299	0.048325452	0.434000211
CK2N1	0.090897308	1	0.104752246	0.180608537
NPTN	0.092184581	0.053763327	0.599264821	0.701790803
AP2B	0.092579434	1	0.086836006	0.174386604
FEZF1	0.093421538	0.053894087	0.647860516	0.778251526
KLK6	0.095807372	0.58251765	0.055725463	0.679894288
IL7RA	0.095807372	0.071861895	0.350316401	0.992610983
WNT1	0.095807372	0.060112951	0.275565427	1
CLNK	0.098912442	0.060913385	0.499474594	0.847552351
NXPH4	0.099397894	0.058773295	0.622048631	0.795658654
EMC4	0.100526624	0.561857432	0.048598265	0.801862647
ASIC5	0.100664594	0.056885814	0.765367733	0.562096446
KCD16	0.100894312	0.098552266	0.104065295	1
MBD1	0.100894312	0.070564309	0.898359013	0.447997491
ZNF22	0.100972335	0.196822659	0.989076628	0.09388836
SPTSB	0.100972335	0.165962779	0.148199301	1
KGP2	0.101122315	1	0.082881154	0.289028447
OBCAM	0.101988051	0.248437946	1	0.167878792
APOV1	0.101988051	1	0.088555857	0.311252159
OFCC1	0.101988051	0.112312277	1	0.317530776
SPAT1	0.101988051	1	0.068452487	0.272909684
DSA2B	0.101993954	0.288296282	0.07963726	1
AN33B	0.102724407	0.21044036	0.067256335	1
PSCA	0.104808841	1	0.076367241	0.229798509
GRM7	0.104808841	0.107299686	1	0.156808524
GSTM2	0.104808841	1	0.088555857	0.318393986
NUA4L	0.105557859	0.060140558	0.709729626	0.627443032
PTHR	0.105557859	0.141883435	1	0.244321773
YL138	0.106734357	0.819414115	0.443613934	0.08400435
SCN1A	0.106792053	0.146511163	0.088555857	1
CER1	0.108449213	0.649115812	0.492481381	0.101072814
MUC5A	0.108449213	0.742121958	0.426064273	0.090583662
FHOD3	0.108449213	0.09056451	0.958636286	0.412817889
VAR1	0.108800295	0.178973377	0.087796709	1
PAR10	0.108958414	1	0.089260926	0.195656638
MUC2	0.110024769	0.393124962	0.838466513	0.14625974
TGM3L	0.110024769	0.502390584	0.753976076	0.09388836
CRSPL	0.110024769	0.169374012	1	0.123236916
AMBP	0.110024769	0.09056451	0.959119111	0.408102178
HBA	0.110024769	0.873455395	0.469263173	0.09388836
CATH	0.11152645	0.823663392	0.460508827	0.089139325
COL11	0.111794306	1	0.08898448	0.326288865
FD2	0.112551457	0.134646821	0.094350533	1
TBA8	0.112992599	1	0.076367241	0.245968453
LYSC	0.116033591	0.079219906	0.255467516	1
NEUT	0.117452565	0.288174295	0.076367241	1
TDT	0.117863176	0.087540388	1	0.241597515
OSBL5	0.117863176	0.092948542	0.958636286	0.445545734
LIPO	0.12087046	0.070564309	0.460284942	0.913775535
CBPA1	0.12263087	0.167168955	1	0.26092588
EI2BD	0.124744381	0.071861895	0.892399451	0.349616795
GZF1	0.124780812	0.734265267	0.068317862	0.716786885
HMGX7	0.124780812	0.900644191	0.068452487	0.495236728
JTB	0.124780812	0.094464106	1	0.271995822
GRDN	0.124920841	0.071861895	0.58173662	0.832626882
DIAP3	0.124920841	0.734265267	0.067256335	0.715326545
JARD2	0.124920841	0.169374012	1	0.232555976
T150A	0.125947263	0.09056451	0.924469106	0.486806739
KNG1	0.127308846	0.079219906	1	0.26092588
ACTM	0.127802493	0.996201231	0.351879177	0.146141761
SFTPA	0.128316435	0.107041819	0.391504844	1
PO4F1	0.129993838	0.884642522	0.068783638	0.661282247
PRVB	0.130422289	1	0.083519521	0.241597515
CACB2	0.132803437	0.246025312	0.173917605	1
TKN1	0.132803437	0.996201231	0.076367241	0.383713277
DAXX	0.134863551	0.079219906	0.674972013	0.743426145
ZAP70	0.135117653	0.347172226	0.099719568	1
ELF5	0.136284616	0.817130238	0.076367241	0.619166695
TIM9B	0.136284616	0.981431794	0.425167331	0.13393058
A1AT	0.136284616	1	0.240528688	0.14625974
DEMA	0.136284616	0.651346924	0.649136991	0.105321436
MELG	0.137311404	0.13145255	0.996586603	0.434000211
PAX3	0.138184016	1	0.099552879	0.291928464
C1QB	0.138583338	0.561820594	0.080710033	0.917914031
CSRN3	0.139168209	1	0.149324283	0.310631133
VSX2	0.139168209	1	0.086836006	0.34486716
PIGR	0.13968584	1	0.076367241	0.26092588
I36RA	0.13968584	0.148198836	1	0.318393986
ACHA2	0.140761232	0.107299686	1	0.232294516
TNNI1	0.140761232	0.204960303	1	0.163879756
OTX2	0.140761232	0.996201231	0.076367241	0.650312777
EMP1	0.140761232	1	0.150515918	0.26092588
GVIN1	0.141971299	0.20415781	0.352161972	1
SCN8A	0.141971299	0.107299686	0.921922714	0.491926037
HXD9	0.141971299	0.171503249	1	0.319901845
DKK3	0.142127953	0.148198836	1	0.383707339
EOMES	0.142127953	0.376248978	0.958636286	0.172171419
CHAD	0.144744344	0.093775046	0.519589108	0.919215819
NEUG	0.144757791	0.363211463	0.086808031	1
CRF	0.146370365	0.865609857	0.083212631	0.630413822
FIGLA	0.14697738	1	0.194280617	0.271995822
TEKT4	0.147229756	0.213285983	1	0.244321773
UXT	0.149253689	0.10125226	0.892399451	0.582233504
LMX1A	0.150341803	0.287666781	1	0.222300712
ANF	0.15044406	0.245249473	1	0.287685839
NUPL	0.15044406	0.220880706	1	0.24309706
FOXA1	0.151283073	0.107041819	0.935174274	0.616865962
SPERT	0.153338393	0.223027561	1	0.187345976
SPDEF	0.153484575	0.362139224	0.141341556	1
FOXF1	0.153484575	0.430079069	0.958636286	0.16003825
PHYIP	0.153631407	0.996201231	0.103340796	0.448256005
EMX1	0.155109632	0.263413426	0.107691972	1
HABP2	0.155497808	0.094295984	0.640056035	0.847552351
F204A	0.155518646	0.107894165	0.989076628	0.364756107
RN121	0.158433275	0.593626415	0.754531445	0.14625974
NKL	0.16142736	0.540140501	0.875073764	0.14625974
RABP1	0.163960292	0.907299537	0.492481381	0.135531021
DCX	0.164296867	0.107041819	0.392791993	1
PRDM8	0.166443981	0.169374012	0.190480564	1
CD5	0.167653996	0.138098972	0.478859819	1
PHF23	0.169328632	0.13370329	0.268543487	1
S22A1	0.17423511	0.765884521	0.099127465	0.781921231
KAPCB	0.175644708	0.158901073	0.206359693	1
SOCS1	0.176554209	0.169374012	0.315219664	1
SHSA7	0.176554209	1	0.149324283	0.369779328
TIM14	0.177611529	0.91903861	0.094502551	0.619166695
TNNI2	0.177838844	1	0.189147291	0.319828215
ZN750	0.178388614	0.996201231	0.408241791	0.193715762
SH3R2	0.179189737	0.559474934	0.098086744	0.913775535
SGK2	0.180700577	0.299684356	0.186587315	1
DEN4B	0.182242645	0.107299686	0.649136991	0.846111204
COPZ1	0.182242645	0.107894165	0.471598165	0.971668721
DAG1	0.184746269	0.12436506	1	0.39012329
MLXPL	0.184746269	1	0.180824756	0.33006535
HXA4	0.184746269	0.534511727	0.109725194	0.954095401
CLMP	0.184746269	0.837067524	0.098086744	0.708038332
CSRP3	0.185682815	1	0.150515918	0.244321773
ADX	0.186027044	0.287666781	1	0.2524529
EPIPL	0.186067441	0.13296487	0.622048631	0.92033715
NU4M	0.186913954	0.380258938	0.111816004	1
EMP2	0.187717407	0.345242905	0.997170407	0.180608537
H2A1A	0.187717407	1	0.237401614	0.244321773
A4GCT	0.190083999	0.112312277	0.673521602	0.800986179
CDHR5	0.191418099	0.58543089	0.79801817	0.185338386
1433S	0.192421923	0.920076555	0.103218201	0.584657145
VWDE	0.192950915	0.835496936	0.109326324	0.755503046
IN80B	0.192950915	0.148198836	0.958636286	0.499918016
PLSL	0.194771729	0.165962779	1	0.29508365
MCA3B	0.194902738	0.241297634	1	0.227539513
GATA5	0.196385927	0.169374012	1	0.528617248
S13A1	0.196442017	0.774335243	0.725766782	0.167878792
ES1	0.198851072	0.124321078	0.649435297	0.891877173
CCL5	0.200680104	1	0.148199301	0.271995822
TM52B	0.200680104	0.292577948	0.134756825	1
O14AG	0.200680104	0.178973377	0.378132751	1
RGS20	0.200680104	1	0.228692307	0.306141903
STAC3	0.200680104	0.125970763	0.628982302	0.859589687
LEF1	0.200680104	0.91903861	0.487450746	0.170109201
KCNK2	0.200680104	0.287664882	1	0.271995822
COMD2	0.200680104	0.258404959	1	0.291928464
CCA5B	0.205427058	0.357354978	1	0.26092588
ISK9	0.20600395	0.996201231	0.149494664	0.589651956
YPEL4	0.206255456	0.824668031	0.115358017	0.804198105
COX8B	0.208357507	0.258404959	0.254261334	1
RSLAB	0.208357507	0.884232784	0.11819513	0.71979873
LPAR1	0.210490764	0.996201231	0.128206998	0.495236728
RIF1	0.210797223	0.171503249	0.275565427	1
RIC3	0.211401823	0.239181156	1	0.257719551
PA24F	0.212525361	0.591576231	0.180011551	0.92033715
ABCG5	0.212525361	0.13145255	0.958636286	0.449864814
NOTC4	0.212525361	0.148198836	0.248886776	1
MYCD	0.212525361	1	0.26487199	0.319828215
METRN	0.215104692	0.223209593	1	0.383713277
BNC2	0.215104692	0.181364917	1	0.319828215
PTH1R	0.215709483	1	0.244267245	0.197573278
KLH38	0.215709483	1	0.317895097	0.197573278
HA1F	0.218001682	0.169326938	0.297537611	1
OR2J2	0.218001682	0.486061452	0.181537854	1
C1QT6	0.220127227	1	0.134756825	0.497764947
RPB1	0.221362143	0.937604614	0.504781583	0.246150542
NRG1	0.22188597	0.137534418	0.616114779	0.926596954
APOF	0.222846304	0.796417915	0.130366661	0.878171242
CR3L3	0.222846304	0.212197829	1	0.434000211
SHOX2	0.222846304	1	0.146436243	0.459008599
TFF2	0.227627832	1	0.2064712	0.244321773
PDCL3	0.227627832	0.932526744	0.565741446	0.187237406
PRR16	0.228891034	0.981431794	0.14823258	0.64452439
ELP5	0.228891034	0.147402009	0.504781583	0.996480136
UCHL1	0.228891034	0.835496936	0.132952617	0.824746144
FGFR	0.229028903	1	0.190353021	0.33006535
CLCA1	0.229671321	0.244744049	0.391504844	1
GSTA1	0.229671321	0.143753969	0.622048631	0.971668721
CPNE5	0.230182957	0.981431794	0.14920082	0.631897784
ARG28	0.230708174	0.267160059	0.32442876	1
5HT1A	0.230708174	0.223588764	1	0.370123065
Y258	0.23108398	0.492987815	0.959119111	0.241895492
HBE	0.231909857	0.1515268	0.325758565	1
SURF1	0.23530351	0.238773792	1	0.384221201
GRP	0.23530351	0.937604614	0.478859819	0.202116516
USH1C	0.238817303	0.863896845	0.14823258	0.7015776
PIT1	0.238817303	0.287664882	0.21041578	1
ASA2C	0.238817303	0.241297634	0.234724759	1
CP2J2	0.238817303	0.407779217	0.219556484	1
PPDPF	0.238817303	0.180671885	0.972809701	0.561956308
TBCD4	0.238817303	0.252856155	1	0.344017403
CTR2	0.241743747	0.240941598	0.418906656	0.984511114
CTRC	0.243404938	0.583363361	0.146237958	0.927679522
STAT4	0.243404938	0.217260377	1	0.319828215
KCNA7	0.24512017	0.912890352	0.619945508	0.212835194
PLLP	0.246923821	0.996201231	0.474813359	0.203047843
KIF19	0.247012957	0.986412598	0.531439363	0.203047843
SCG2	0.249380336	0.180671885	0.375993377	1
OPN4A	0.254197276	0.169374012	0.622048631	0.851283737
I28RA	0.254197276	0.415756571	1	0.319828215
NKX62	0.254197276	1	0.341452364	0.244321773
ARDH	0.25925965	1	0.317041428	0.26092588
C163B	0.261118115	0.526913103	0.971357363	0.26092588
AQP5	0.261118115	0.693828714	0.149324283	0.941253114
GP132	0.261213083	0.287664882	0.237401614	1
PRAX	0.261917953	1	0.434601144	0.273152443
TMOD4	0.261917953	0.169326938	0.67948147	0.913775535
ZN865	0.262449209	1	0.272480548	0.291394802
M4K3	0.263614021	0.606396001	0.836379317	0.220679894
PA24E	0.263614021	0.288296282	0.21960013	1
NRTN	0.263732744	0.223588764	0.30439396	1
EMIL1	0.263732744	0.459364874	0.989076628	0.236505281
BAX1B	0.264060852	0.869713075	0.648922468	0.218187938
FA57B	0.264060852	0.171503249	0.640056035	0.953646305
IRK10	0.264060852	0.411576013	0.255610943	1
GPR83	0.265809851	0.216877719	1	0.654365848
KLK11	0.266044522	0.996201231	0.504781583	0.227251066
HPLN1	0.266044522	0.480938251	0.218197721	1
ACHA	0.266980186	0.287664882	1	0.311252159
OTOSP	0.267280687	0.977574882	0.162499913	0.665251863
NADC	0.267678884	0.169374012	0.647105105	0.927679522
ABHEB	0.268275545	0.499019203	0.211749588	1
K2C4	0.271582173	0.246186985	0.268606005	1
GT2D2	0.271582173	1	0.287123906	0.287685839
CATD	0.271582173	1	0.332893547	0.272909684
PYY	0.27245496	1	0.475105696	0.232294516
LR16B	0.272864907	0.169374012	0.69694254	0.913775535
CDK2	0.273691242	0.5189092	0.2064712	1
F16P1	0.275639908	0.223027561	1	0.434000211
P3C2G	0.275639908	0.462226722	0.190353021	1
F26L	0.281160315	0.380258938	0.295792567	1
HAKAI	0.281160315	0.175618783	0.754531445	0.887002387
EDNRB	0.281160315	0.402576339	0.218197721	1
GLRX1	0.281266264	1	0.2064712	0.483860299
NDUBB	0.281266264	1	0.248773553	0.383707339
UD17	0.282026927	0.20415781	1	0.358095252
CTRL	0.282347155	0.380258938	1	0.344017403
IL23A	0.282347155	0.180671885	0.958636286	0.645448582
RN220	0.282347155	0.963380784	0.173917605	0.678902819
NKX63	0.284160049	0.182799766	0.717539591	0.909671155
SIPA1	0.287783574	0.1789401	0.84745213	0.810069792
CTXN3	0.288618449	0.793474494	0.181537854	0.90440639
GNA14	0.28946708	0.180671885	0.58173662	1
APLD1	0.295062267	0.996201231	0.180011551	0.684647492
IL21R	0.295085003	0.380258938	0.237223619	1
GNAL	0.295085003	0.299684356	1	0.412715537
MUC5B	0.295218987	0.230996748	0.366476493	1
RAB38	0.303594967	0.705635643	0.183658211	0.927826464
NOP10	0.303594967	0.474563183	0.208445329	1
H17B6	0.304689604	0.192266211	0.517505316	1
AHNK2	0.304689604	0.223588764	0.449769283	1
AL1A1	0.304689604	1	0.504781583	0.291394802
WDR86	0.305216917	1	0.293149093	0.434000211
CXA8	0.305597668	0.517188664	0.208131724	1
HBEGF	0.306718971	0.996201231	0.208445329	0.708038332
AJAP1	0.307657621	0.223027561	0.962397937	0.669732994
SF3B5	0.308984174	1	0.504781583	0.26092588
ANX12	0.310932471	0.20415781	0.958636286	0.632924619
GRM8	0.31162092	0.197505812	0.622048631	0.991205682
S39AA	0.313602	0.317789814	0.406923706	1
ID2	0.313893156	0.20415781	0.857640511	0.831890912
MYO5A	0.314159147	0.742121958	0.892739421	0.26092588
KCNH2	0.314159147	1	0.318343473	0.321269724
HPHL1	0.314352483	0.996201231	0.215136698	0.726405644
RM49	0.314966198	0.376248978	1	0.387958837
H2B	0.316806801	0.213285983	1	0.467324271
HPCA	0.316806801	0.561857432	0.255467516	1
CCG3	0.31842849	1	0.234724759	0.608248331
PG12B	0.320515071	0.205647191	0.765482879	0.90440639
PPR27	0.321046209	0.205647191	0.853736095	0.879747096
ACH10	0.321158531	0.867064334	0.220517592	0.763204336
GYAR	0.321529482	0.951947758	0.199582235	0.755503046
SCN2A	0.323072087	1	0.434601144	0.354540101
NDST4	0.323072087	0.625075564	0.206359693	1
RPB9	0.323900661	0.368496866	0.339831506	1
SP9	0.326660928	0.363052845	0.250973236	1
ITB7	0.326660928	1	0.297537611	0.489946815
FOXP1	0.326660928	0.261955085	0.392791993	1
PMP22	0.326660928	0.285147777	0.426064273	1
PKRI1	0.326660928	0.221500747	0.636050974	0.989425107
LDHA	0.326660928	1	0.287123906	0.399791451
DPOL	0.332005741	1	0.350316401	0.287685839
CLCC	0.33397287	0.216877719	0.864745543	0.903356761
STX3	0.33397287	1	0.218197721	0.619033554
GRM6	0.336802842	1	0.490895782	0.342990519
GA45B	0.336802842	0.58543089	0.220517592	1
MN1	0.338244015	1	0.278683613	0.497764947
NPFF2	0.338477678	0.313048549	0.464891355	1
KRCL	0.338477678	1	0.255467516	0.383707339
ASAH2	0.340397185	1	0.373968774	0.450838737
SLIP	0.340415679	0.262463076	0.592188304	1
FETA	0.340558554	0.996201231	0.636050974	0.278570663
GLL11	0.342471142	0.842224722	0.221948516	0.926596954
GLCM	0.34248773	0.236694779	0.674972013	0.968603041
FOXB2	0.344102464	0.363052845	0.252322935	1
S26A6	0.345111432	0.837067524	0.731079818	0.278570663
IRF1	0.345111432	0.240026077	0.999813562	0.604618575
ACT2	0.345433134	0.242832201	0.620221306	1
P	0.345537029	1	0.476970649	0.28536016
CLN5	0.345537029	0.49983039	1	0.345090939
SH3G2	0.345716982	0.258404959	1	0.499130848
CTCF	0.345723742	0.223588764	1	0.646507958
IPKB	0.345723742	0.287666781	1	0.576640163
PDE4A	0.345723742	1	0.483745869	0.337714229
CADH8	0.348881912	0.900644191	0.221948516	0.879747096
MDR1A	0.350175412	0.223588764	0.802132076	0.913775535
TMPS6	0.352559406	0.223588764	0.836379317	0.909671155
CO4	0.35798463	0.379182304	0.472865434	1
PLCG1	0.359045294	0.246025312	0.673521602	0.998638996
REEP6	0.359050138	0.473862695	0.268893615	1
ODF3A	0.359056092	0.492173258	0.26487199	1
DJC22	0.359056092	0.50074943	1	0.412715537
PO6F1	0.359056092	0.235863808	0.892399451	0.855684722
HNF1B	0.359248954	0.905939708	0.673521602	0.33006535
IL6	0.359248954	0.230996748	0.674972013	1
FRMD7	0.359248954	0.363052845	0.255467516	1
STAR	0.359248954	1	0.352161972	0.340654815
ACYP2	0.359256219	1	0.281901881	0.483860299
PO3F4	0.362136232	0.893734019	0.231443633	0.902518638
OSGI1	0.363100986	0.80913187	0.230355916	0.94609074
KV3A7	0.363407239	0.832453736	0.788438257	0.291125378
ANKR2	0.363933211	0.953772831	0.699034151	0.287905365
CRBB1	0.364845152	1	0.255580204	0.701381431
PLXA2	0.366223399	0.561820594	0.252322935	1
OXLA	0.36831632	0.797223832	0.248886776	0.960342189
BEST1	0.371898168	1	0.427453747	0.410296202
PDE3A	0.372561672	0.241297634	0.618500775	1
PLCH2	0.373483581	1	0.315778973	0.683800095
ESM1	0.375514039	0.27937336	0.474385285	1
MIOX	0.37604712	0.611422016	0.244267245	1
NPS	0.37604712	0.996201231	0.586698977	0.301978042
WNT9B	0.37604712	1	0.538661633	0.306141903
NEDD8	0.37604712	0.623792684	0.989076628	0.3355209
VAX2	0.376185493	1	0.282184524	0.701381431
S22A6	0.376550579	0.246186985	0.958678224	0.684052969
FOS	0.376550579	0.529501343	0.26487199	1
BRE1B	0.377232297	0.241297634	0.680371309	0.988765031
CLD7	0.377332069	0.380258938	0.454048497	1
DSG4	0.383503588	0.996201231	0.248190464	0.689361424
OVOL1	0.383503588	1	0.418906656	0.438670813
RS27	0.383503588	0.40745607	1	0.3955151
LRC38	0.383889485	0.245051249	0.901411204	0.831890912
KCNA3	0.384469676	0.905939708	0.248886776	0.888526173
KCRB	0.387538162	1	0.410734114	0.319828215
CE350	0.388171673	0.870766074	0.251000147	0.913775535
FGF7	0.388171673	0.869168866	0.248886776	0.927679522
F180A	0.388171673	0.914739802	0.759064988	0.319828215
LY6E	0.388171673	0.315205926	1	0.462759571
PLIN3	0.389625084	0.262235781	0.531439363	1
CT118	0.391165433	0.620286571	0.282184524	1
POL1	0.391624448	0.878733588	0.674904139	0.333443406
FRY	0.394293579	0.932526744	0.254261334	0.881447027
TYOBP	0.395190425	0.884232784	0.25336992	0.913775535
IRX1A	0.395190425	1	0.255467516	0.701381431
SH21B	0.400845058	0.900644191	0.254261334	0.90440639
SRB4D	0.402893643	0.255479433	0.958636286	0.678286008
TM213	0.402893643	0.996201231	0.268893615	0.831890912
EGR4	0.402893643	0.796417915	0.254261334	0.971668721
FMOD	0.402893643	1	0.550393095	0.357813219
LHPL3	0.402893643	1	0.352161972	0.443976002
CHIN	0.403128243	0.893734019	0.255467516	0.909671155
NDF1	0.403256895	0.659573541	0.270850864	1
CNG3	0.403310027	0.691922994	0.317895097	1
JUND	0.403310027	0.263787603	0.912710792	0.878516074
LNP1	0.404880133	0.292153481	0.58173662	1
ZIC1	0.404880133	0.380258938	0.453164888	1
MOR1A	0.405114754	0.465236013	0.317895097	1
TEN3	0.405744478	0.261955085	0.92474323	0.726405644
AS19	0.405744478	0.287664882	0.534647149	1
COEA1	0.405744478	0.287664882	0.531439363	1
HXA2	0.406943428	0.27324738	0.699034151	0.981157784
WN11B	0.409006429	0.287664882	1	0.627443032
STAG3	0.409006429	0.443444025	0.418639949	1
KCAB1	0.410977374	0.996201231	0.26487199	0.755503046
TPPP3	0.410977374	0.796417915	0.268893615	0.991205682
PD1L1	0.413624951	0.387721558	0.467213091	1
AT12A	0.413960652	0.474563183	1	0.497817033
DDIT4	0.414702505	0.465236013	1	0.419740526
KCTD4	0.414750902	1	0.30265067	0.684052969
SSBP2	0.414750902	1	0.298412177	0.71979873
SND1	0.41523113	0.347172226	1	0.646507958
HB2L	0.41603825	0.591685925	0.290365162	1
TM130	0.41603825	1	0.308980254	0.593279723
NPTX2	0.41603825	0.502390584	0.325758565	1
TSY26	0.417672511	0.299684356	0.972809701	0.755503046
ADML	0.418961733	0.996201231	0.268606005	0.831890912
MY15B	0.419841719	0.274647296	0.625957081	1
SG223	0.41996959	0.996201231	0.268893615	0.811869973
CRAC1	0.42043435	0.758931816	0.272480548	0.989425107
RBPMS	0.421356635	0.959617217	0.750967316	0.330602416
PELI1	0.426011751	1	0.297537611	0.755503046
FRM4B	0.426094147	0.418045604	1	0.381606437
LIN1	0.426304678	0.986412598	0.618500775	0.3355209
GTR1	0.426304678	0.745801551	0.295792567	1
SIA7E	0.426799487	0.285147777	0.673521602	1
CP4V2	0.426977654	1	0.392791993	0.462759571
CD180	0.427350986	1	0.298448807	0.646507958
WNT5A	0.427571067	0.282022544	0.84064264	0.926596954
PRVT	0.429536831	0.506733255	0.411715283	1
CP011	0.430766209	1	0.338601331	0.528617248
SEBP2	0.432807838	1	0.411548399	0.445545734
FOXI1	0.432872902	0.360459313	0.392791993	1
ACT1	0.432872902	0.50074943	0.426064273	1
EMAL3	0.432872902	0.287666781	0.912710792	0.887002387
TECTA	0.433403916	0.376964514	0.349963139	1
UPK3L	0.433403916	0.29945979	0.715875227	1
SEA	0.435467617	0.996201231	0.277590524	0.824746144
MYOC	0.435467617	0.786645222	0.315219664	1
NMS	0.43577116	0.439159316	0.483157534	1
TMCO4	0.43577116	0.417987973	0.408241791	1
SCUB1	0.436070286	0.288296282	0.647105105	1
NAR2A	0.437526746	0.363052845	1	0.539405994
RBL2A	0.439582666	0.390269239	0.505547284	1
CX6A1	0.439721648	0.699172103	0.989076628	0.390260789
ATS19	0.44004361	0.893734019	0.840356529	0.34486716
AMPH	0.440417592	0.321497042	0.541573444	1
K22O	0.442927388	0.417987973	1	0.684052969
RB11A	0.445033193	0.29945979	0.623006804	1
KCE1L	0.448675914	0.288296282	0.924469106	0.90440639
ACM2	0.448675914	0.504481866	0.426064273	1
TNNT3	0.448675914	0.58541659	1	0.394493867
S2533	0.448675914	1	0.445022415	0.443976002
NAR4	0.448675914	0.359823229	1	0.62451283
FABPI	0.449002988	1	0.460783828	0.440992995
FIGL2	0.44923117	0.492987815	1	0.520981506
CN105	0.449481588	0.622420317	0.292579342	1
PO2F2	0.450822508	0.891097477	0.87644244	0.354540101
ERF	0.451285655	0.996201231	0.674972013	0.383707339
SEM4B	0.453437719	1	0.431886426	0.547940862
LR16C	0.455853975	1	0.640531782	0.390852648
S23A1	0.457592881	0.996201231	0.590161503	0.358168642
EGR1	0.457779627	0.774335243	0.301143552	1
ASPD	0.461524572	0.985391188	0.728686168	0.39159292
DS22A	0.461524572	0.504481866	0.364889798	1
GPAN1	0.461524572	1	0.339831506	0.645448582
CD5R1	0.461524572	0.299684356	0.79140162	0.984511114
FGF16	0.463829243	0.327028656	0.616114779	1
TPPP2	0.464516952	1	0.364889798	0.663476187
NPSR1	0.465416514	1	0.504781583	0.430796711
ZN608	0.466027747	0.559474934	0.392791993	1
NDF4	0.469561815	1	0.377137381	0.423845562
NAT8	0.469561815	0.61071112	1	0.399791451
SX18A	0.469561815	0.901372598	0.307898137	0.956200433
IFM5	0.469561815	0.962887128	0.302975184	0.913775535
S4A7	0.471450014	0.71610431	0.989076628	0.422214502
CLCA2	0.475746481	0.893734019	0.341719653	0.92033715
HABP4	0.477249839	0.322405393	0.984666301	0.701381431
GPC6A	0.477249839	0.544823226	1	0.532166841
FCERG	0.477249839	1	0.315219664	0.847552351
SALL2	0.477249839	0.320347623	0.850235383	0.971668721
FKBPL	0.477249839	0.361709175	0.558149733	1
OSR1	0.477249839	0.380258938	0.619514218	1
GATL3	0.477249839	1	0.464891355	0.561956308
PGS2	0.477249839	0.55804672	1	0.434000211
RHG06	0.478074633	0.756359187	0.959503708	0.431301788
GHR	0.48128208	0.55804672	0.373968774	1
PROP	0.487651703	1	0.339831506	0.727579909
CLUS	0.487651703	0.973118906	0.315778973	0.909671155
ZP3R	0.487832365	0.347172226	0.620221306	1
SIA8C	0.487832365	1	0.551111448	0.590436882
IAPP	0.487832365	0.725793441	0.331614054	1
SHAN1	0.487832365	0.389703532	0.5194732	1
R144B	0.487832365	1	0.442407101	0.589651956
GBX1	0.48878321	0.962887128	0.317041428	0.909671155
ZP3	0.490585007	0.996201231	0.320928069	0.701515946
MND1	0.492212994	0.734265267	0.351909837	1
TRPM6	0.492635286	0.359823229	0.493233067	1
MD12L	0.492635286	1	0.496547585	0.505487759
ANR23	0.492635286	0.626569148	0.350426226	1
XDH	0.492635286	0.705635643	0.403173026	1
PCDGI	0.492635286	0.328419528	0.92474323	0.90440639
TLE4	0.492635286	0.935334019	0.320928069	0.941253114
CCL21	0.492635286	0.581141443	0.445707858	1
PCSK9	0.492930221	0.880064715	0.881935591	0.419740526
BARH2	0.492930221	1	0.428062131	0.495236728
CR1	0.493901262	0.387721558	0.506361442	1
NF7O	0.493901262	0.589908805	0.428062131	1
MBOA1	0.493901262	0.666318258	0.392791993	1
ZFN2B	0.493901262	1	0.411715283	0.676849582
SWAHA	0.493901262	0.80913187	0.325758565	1
ZAN	0.498182495	0.865609857	0.385547323	0.953646305
TRI29	0.498182495	0.77365311	0.958636286	0.399791451
CHIO	0.498182495	1	0.359270488	0.701381431
CO6A2	0.498182495	0.430079069	0.493233067	1
NECA2	0.498845449	0.502390584	0.426036383	1
WASF1	0.498845449	0.686679982	0.352161972	1
FRP2L	0.502689813	0.649115812	0.959503708	0.399791451
JDP2	0.502689813	0.423490532	0.504781583	1
NR1I2	0.5028209	1	0.659881176	0.459008599
S10AE	0.5028209	0.346898083	0.958636286	0.907106678
SPG17	0.5028209	0.659573541	0.352161972	1
GRIP1	0.5028209	0.932526744	0.852020639	0.400122053
PP14C	0.503784653	0.97901473	0.338601331	0.909671155
PAFA	0.504953055	0.402582827	0.625957081	1
NKX11	0.506241676	1	0.623006804	0.481746969
S17A9	0.508903462	1	0.426064273	0.512374518
IL2RB	0.508903462	0.429486403	1	0.627612316
APOA4	0.508903462	0.873857456	0.924469106	0.419740526
URIC	0.511935475	1	0.418906656	0.726405644
ACHD	0.511935475	1	0.520711677	0.481987374
DOK3	0.511935475	0.876323626	0.938141946	0.422214502
MARK4	0.511935475	1	0.373968774	0.701381431
FGF18	0.516377803	0.97901473	0.341038062	0.90440639
K1C18	0.519680893	1	0.460508827	0.621965268
OBSCN	0.519820125	0.981431794	0.674904139	0.425799954
RDS2	0.520335604	0.372578995	1	0.825905118
BAG	0.520687618	0.574652282	0.389846649	1
BAG6	0.521162067	0.365434602	0.715140122	1
P3F1B	0.521401474	1	0.412051691	0.64452439
KHDR3	0.521523073	0.577518282	0.411509613	1
ISL1	0.522592325	0.380258938	0.640063265	1
FOXL1	0.525326081	0.932526744	0.86836802	0.425799954
TBC30	0.525326081	0.580828961	0.479197207	1
CD019	0.525326081	0.588371123	0.449769283	1
ADDB	0.525326081	0.49464823	0.44654165	1
SYHC	0.525326081	0.395669314	0.989076628	0.831890912
M4A12	0.525326081	0.705635643	0.408241791	1
DOC2B	0.525326081	0.363211463	0.857640511	0.984511114
RM52	0.527388555	0.996201231	0.79801817	0.42457843
CKR1	0.527758558	0.401593832	0.718933572	1
STC2	0.528413633	0.422561907	0.586698977	1
RB33A	0.528413633	0.502390584	1	0.64249702
S10AA	0.528413633	0.406956164	0.674904139	1
NDNF	0.528413633	1	0.445707858	0.596487661
FA60A	0.528413633	0.401593832	0.622048631	1
ARHG6	0.531562845	0.883687938	0.924469106	0.425799954
GPHA2	0.532763571	1	0.504781583	0.590436882
VTM2A	0.534887444	0.571932777	0.423440428	1
TGM3	0.5363268	1	0.625957081	0.495236728
RP1	0.537466299	0.671886825	0.999813562	0.450838737
RSPH1	0.537918337	0.76421462	0.37778221	1
ONEC3	0.538636707	0.690465163	1	0.512273237
CD3Z	0.539304733	0.380258938	0.933833231	0.909671155
SAMD7	0.541987128	0.873632877	0.399476275	1
DRGX	0.541987128	1	0.56671302	0.445545734
HBPI	0.541987128	1	0.392791993	0.866200546
SAMD5	0.541987128	0.893734019	0.363706661	1
HUS1	0.541987128	0.502626638	0.539476614	1
CP11A	0.543001609	0.445108292	0.550487845	1
ZGLP1	0.544807317	0.996201231	0.770507445	0.434000211
GPR18	0.544807317	0.401593832	0.764181167	1
HES2	0.545361988	0.561857432	0.559166459	1
CXA3	0.545744854	1	0.640056035	0.496722302
FGFR4	0.546700579	0.699172103	0.476970649	1
CHST9	0.546700579	0.863896845	0.399476275	1
RAG1	0.546700579	1	0.622048631	0.445545734
LTC4S	0.546700579	0.423805037	0.997170407	0.831890912
DCDC2	0.546758684	0.876323626	0.948465099	0.438670813
FA13A	0.547681186	0.445670518	1	0.691847104
GPR22	0.550454903	0.480025587	0.539476614	1
KD3AB	0.550728421	0.411644185	0.949610269	0.907051387
BEST4	0.552204898	0.518940325	1	0.726405644
SNPC3	0.552830897	0.97901473	0.377137381	0.944680854
TMM98	0.552833713	1	0.43399684	0.763204336
KIF12	0.557702838	0.996201231	0.837321089	0.450838737
KCND2	0.557873729	0.959617217	0.378132751	0.971668721
HSPB3	0.558464796	1	0.603903013	0.495236728
CATS	0.558464796	0.454241541	0.640056035	1
CCD19	0.558464796	0.595962415	0.442407101	1
M1IP1	0.559506124	0.875672501	0.916421318	0.446403214
WC11	0.559506124	0.560100957	0.528638269	1
H2AX	0.559506124	1	0.561919225	0.589651956
LPAR4	0.559506124	0.445108292	1	0.831890912
K2C8	0.559506124	1	0.442407101	0.759970682
TM182	0.559506124	0.460195599	1	0.684052969
EF1G	0.559506124	0.445108292	0.609309669	1
SOX3	0.559506124	0.95865674	0.378132751	0.971668721
I17RC	0.56075349	0.996201231	0.380892635	0.913775535
TM139	0.563690417	1	0.434762682	0.676849582
CCR7	0.564233946	0.730010509	1	0.483860299
EPHX4	0.564233946	1	0.457346496	0.726405644
CTHR1	0.564233946	0.745801551	1	0.499609804
TM121	0.564233946	0.58543089	0.456406121	1
ANXA5	0.564233946	0.996201231	0.389846649	0.903356761
ANLN	0.564233946	1	0.493233067	0.602666822
FOLR3	0.564293827	0.577799821	0.601059844	1
CDK1	0.5661374	0.41185459	0.704328638	1
GP183	0.567474299	0.540140501	1	0.549805187
COX16	0.567474299	1	0.418906656	0.847552351
GLRA3	0.567481778	0.445670518	1	0.735285173
G3ST2	0.568618378	1	0.392791993	0.866525484
CCL20	0.571968375	1	0.410902811	0.755503046
RUXE	0.571968375	0.559474934	0.483157534	1
SIR6	0.573821159	0.532178456	1	0.685817523
APH1B	0.576494927	0.996201231	0.838466513	0.462759571
PPAP	0.577461931	0.745801551	0.998765625	0.483860299
ANKK1	0.578392063	0.915255136	0.395325495	0.991205682
EMAL5	0.578766191	0.734265267	0.460508827	1
CETP	0.57914312	0.72261316	0.475149219	1
TWST1	0.57914312	1	0.620795459	0.499130848
ERVV2	0.583006549	0.451810118	0.622048631	1
OGFR	0.58323256	0.41185459	0.958636286	0.913775535
ADA2B	0.583545386	0.476106544	1	0.810729336
ZNHI2	0.587211507	0.869713075	0.404916849	1
TXND3	0.587769879	0.418014236	0.924469106	0.965935576
FUT4	0.587865979	1	0.759098187	0.483860299
NPTX1	0.58887065	0.699172103	1	0.589651956
BSH	0.58887065	0.875672501	0.406923706	1
CLD10	0.58887065	0.48625175	1	0.756640273
MRF	0.589458099	0.680690784	0.499576467	1
LMO7	0.589458099	1	0.701835653	0.483860299
SCN9A	0.592322576	0.666232644	0.464891355	1
COMD7	0.592322576	1	0.539476614	0.596477242
RM09	0.592322576	0.502390584	1	0.763204336
EAA5	0.593301083	0.523133718	1	0.64249702
RHOH	0.596082961	1	0.653142141	0.549805187
PGCA	0.597742909	1	0.571393914	0.551437429
ELOV4	0.602905702	0.996201231	0.410902811	0.924284238
HCK	0.604095229	0.996201231	0.838466513	0.499918016
HXB8	0.604095229	0.742121958	0.496547585	1
PAR11	0.604095229	1	0.550393095	0.561956308
RU2B	0.606878945	1	0.445707858	0.846111204
CATE	0.609494833	0.796417915	0.490895782	1
EH1L1	0.611027522	0.985391188	0.881160962	0.495236728
BTBDB	0.613770299	1	0.496547585	0.660793471
CRTC2	0.613770299	0.905939708	0.958636286	0.498007224
HMCS2	0.614603593	0.937604614	0.952099201	0.495236728
TTYH3	0.614603593	0.749728045	0.443613934	1
RAMP3	0.614909316	0.996201231	0.836379317	0.497764947
CXE1	0.615931716	1	0.625957081	0.495236728
FA46C	0.615931716	0.996201231	0.87644244	0.497764947
ANXA2	0.6162353	0.444708929	0.958636286	0.909671155
GP119	0.617432098	0.486061452	1	0.866200546
ERBB	0.61872978	1	0.471598165	0.831890912
CL19A	0.618746951	0.604873934	0.479563983	1
OTOR	0.618746951	0.660030618	1	0.642471663
ZN384	0.620209525	0.44787506	0.796095557	1
S19A3	0.620945511	0.906262505	0.431886426	1
LDHD	0.620945511	1	0.443613934	0.831890912
FGF23	0.624474412	0.529126357	1	0.814569729
PABP4	0.625408401	0.986518848	0.85625837	0.505487759
TR13B	0.628288951	0.463065295	1	0.861698752
HES1	0.628288951	0.448341098	0.921922714	1
JHD2C	0.628291749	0.759217823	1	0.590436882
PRLD2	0.628291749	0.734265267	0.456406121	1
ARL9	0.628291749	0.996201231	0.875375815	0.499130848
R4RL2	0.628291749	0.891430501	0.431176923	1
BCKD	0.628291749	0.914739802	0.434601144	1
EGFR	0.631498135	1	0.704864604	0.582786982
RTN4R	0.631498135	1	0.649136991	0.596477242
ANFC	0.633210036	0.504481866	0.77131594	1
MDR1	0.636628029	0.486061452	0.69694254	1
TLR22	0.636628029	0.517188664	1	0.848310423
COIA1	0.636628029	1	0.754531445	0.549805187
BPIB4	0.636628029	1	0.443613934	0.844683341
M1I1B	0.636628029	0.48625175	1	0.846111204
INT5	0.636628029	0.55804672	0.575246079	1
RBM10	0.636628029	0.463113677	0.797986419	1
GRWD1	0.636628029	0.465236013	0.881935591	1
HME2	0.636628029	0.973118906	0.442407101	0.971668721
GREM2	0.636628029	0.549891524	1	0.755503046
PKP2	0.636628029	0.796417915	1	0.561956308
SH21A	0.63720505	1	0.504781583	0.646507958
GPR85	0.63720505	0.673781931	1	0.646507958
ARRB1	0.637474519	1	0.445707858	0.701836453
FA65B	0.637634286	1	0.460508827	0.800986179
FMNL3	0.637634286	0.476106544	0.958636286	0.926596954
ACHA9	0.638186854	0.996201231	0.442407101	0.962551337
KCA10	0.638186854	0.706507668	0.504781583	1
AK1D1	0.638449675	1	0.73648304	0.571153862
MYO1G	0.640161655	1	0.616114779	0.684052969
ZSC20	0.640161655	0.978181901	0.921922714	0.516904377
SOX1	0.644442517	0.977195622	0.444276692	0.989425107
PDZ1I	0.644442517	0.745801551	0.447747806	1
SOX5	0.644442517	0.80913187	0.460332658	1
SATB1	0.644442517	0.473243033	0.846402667	1
RHBT3	0.644442517	1	0.619777566	0.602666822
AT1A2	0.645361455	1	0.622048631	0.628765804
FIBIN	0.645414811	0.473862695	0.870015354	1
RN217	0.645414811	0.807656914	1	0.590436882
RX2	0.646445678	0.615269225	1	0.717696589
ANGL7	0.648419453	1	0.479197207	0.879747096
GSX1	0.648419453	0.986518848	0.925177838	0.528617248
TRFR	0.648474828	0.58543089	1	0.589282574
GLL10	0.648474828	0.496083587	0.989076628	0.907106678
ACHA7	0.648474828	0.475611283	0.959119111	0.919215819
SHRM1	0.648474828	0.705635643	1	0.607707639
NMDE2	0.648474828	0.905939708	0.445707858	1
CYSP2	0.649533639	1	0.457898913	0.708038332
TRPV4	0.649533639	1	0.504781583	0.633656595
ELF3	0.649533639	1	0.460555537	0.863690869
ATG10	0.649533639	0.476106544	0.958636286	0.939668166
SPT16	0.649533639	0.664456606	0.51851019	1
F150A	0.65053038	1	0.464891355	0.900898224
SC5A7	0.652615265	0.708464198	0.491525923	1
OPN4B	0.654112118	0.504481866	0.875375815	1
GLIP1	0.655417582	0.481240191	0.958636286	0.962551337
IL10	0.655417582	0.531456113	1	0.73318644
CLD3	0.655417582	0.996201231	0.898108673	0.539405994
CAHM3	0.655417582	0.481240191	0.881935591	1
CP2G1	0.655417582	1	0.451681932	0.913775535
ASMT	0.655417582	0.531456113	1	0.847552351
MCLN2	0.655417582	0.550354402	1	0.755503046
TSN31	0.655417582	0.532178456	1	0.85270781
DCAF6	0.655417582	0.914739802	0.451681932	1
CALL4	0.656003302	1	0.490895782	0.814569729
KCNQ4	0.656765271	0.725793441	1	0.661282247
LT4R1	0.656765271	1	0.493233067	0.755503046
LYAM3	0.657070316	0.506733255	0.704328638	1
GPX1	0.657070316	0.486061452	0.881160962	1
MCF2L	0.657437422	0.723250996	0.493233067	1
MFAP4	0.657437422	1	0.649136991	0.646507958
ANGL2	0.657437422	0.784408913	0.504781583	1
GIMA2	0.657999469	1	0.731201985	0.619025021
SOMA	0.65814236	0.55268185	1	0.755503046
I18BP	0.660121593	0.49515796	0.921922714	1
COAA1	0.661870261	0.504481866	0.838466513	1
SIAH3	0.661870261	0.540140501	0.647105105	1
ZBED6	0.66194001	0.511956545	0.992430384	0.913775535
PROX1	0.66194001	0.664712188	0.534647149	1
MIM1	0.662963564	1	0.569982811	0.763204336
AIG1	0.664807413	0.875672501	0.989076628	0.590038233
CASQ2	0.665951265	0.835496936	0.499474594	1
DPOD1	0.666181399	0.660030618	0.60549051	1
ACTC	0.669257278	0.518940325	1	0.824746144
ACD11	0.669617978	1	0.493233067	0.82210124
RHG20	0.670346177	1	0.534647149	0.814569729
TRI27	0.67243418	0.80913187	1	0.619025021
BHE22	0.674900601	0.706491633	0.504781583	1
MYO15	0.675054552	0.589534261	1	0.724495224
SGCA	0.675054552	1	0.622048631	0.646507958
TELT	0.67829916	0.5189092	0.870015354	1
AKAP5	0.679194169	1	0.504538213	0.866200546
PKHD1	0.680036197	1	0.680371309	0.845239457
MSD1	0.681721506	1	0.605203332	0.726896496
CARD8	0.683080878	0.561820594	1	0.847552351
CDK15	0.683798108	1	0.507190746	0.739069727
ZPI	0.684004319	1	0.673521602	0.621965268
EHD2	0.684004319	1	0.699034151	0.648181659
PCDGB	0.684266295	0.996201231	0.474385285	0.971668721
CART	0.68523578	0.581828905	0.728686168	1
CKLF8	0.68523578	1	0.673521602	0.632844224
ZN692	0.685481418	0.751953879	0.550393095	1
SRCRL	0.685610233	0.519609446	0.972986307	0.926596954
CDN2C	0.686659973	0.793474494	1	0.646507958
EXOC1	0.689547022	0.511956545	0.857640511	1
TFAP4	0.690614053	0.900644191	0.481182912	1
PACR	0.690614053	0.544860462	0.71221154	1
GRHPR	0.691244104	1	0.496547585	0.831890912
GLL9	0.695739831	0.706947727	1	0.726405644
ASA2B	0.697201351	0.5189092	0.850686512	1
FA83F	0.697201351	0.932526744	0.958636286	0.590038233
OTUD5	0.697201351	1	0.496547585	0.926596954
CA021	0.697201351	0.76421462	0.519485146	1
GCYA2	0.698371332	0.575515867	0.649435297	1
TPSN	0.698371332	0.996201231	0.483745869	0.989425107
BMP4	0.700991929	0.996201231	0.935174274	0.590436882
PRL	0.704158074	0.519512453	0.838466513	1
WISP3	0.705350696	0.705635643	0.539476614	1
BEND4	0.706643251	0.930509514	0.964817599	0.612796756
WFKN1	0.706643251	0.60972859	1	0.837963045
TECRL	0.706643251	0.620312869	0.622048631	1
GRASP	0.708616404	0.687406677	1	0.701381431
SPEF2	0.708616404	0.526913103	0.958636286	0.98662412
ZN703	0.709113735	0.932526744	0.959503708	0.609559462
SCN5A	0.710306583	1	0.493233067	0.863690869
AMYP	0.710306583	0.996201231	0.493233067	0.988765031
HIF3A	0.710306583	0.751953879	0.537664383	1
RTBS	0.710306583	1	0.496547585	0.953646305
TPM1	0.710306583	0.932526744	0.958636286	0.602490658
TL5A	0.710306583	0.566583768	0.79801817	1
OPSB	0.710306583	1	0.539476614	0.866525484
S10AG	0.710306583	0.607069986	0.699034151	1
WISP1	0.710306583	0.726389093	1	0.665251863
OTUB1	0.710306583	1	0.575246079	0.755503046
CA192	0.712676952	0.996201231	0.493233067	0.981157784
CBPB2	0.713073691	0.559474934	0.892399451	1
CHST2	0.713957717	0.609698418	1	0.845239457
SP8	0.714662886	0.531456113	0.84745213	1
PLPL1	0.714662886	0.529994425	0.92474323	1
TYRP1	0.714662886	0.529994425	0.958636286	0.988765031
NPW	0.714662886	0.531456113	0.958636286	1
TM183	0.714662886	1	0.881160962	0.608248331
CTXN1	0.714662886	1	0.517505316	0.90440639
MARH4	0.715942793	0.873632877	0.504781583	1
MRAP	0.716270505	0.540140501	0.815257265	1
XPF	0.718195874	1	0.538661633	0.887002387
ZN238	0.719190446	0.583602253	0.694127385	1
AHNK	0.720342019	0.695599932	1	0.68834718
MALT1	0.720342019	1	0.538661633	0.763204336
CIC	0.720342019	0.97901473	0.496547585	1
SIX6	0.72061316	0.555901271	0.989076628	0.920566722
DHX32	0.721276551	0.97901473	0.936541045	0.619025021
VPP4	0.721276551	0.583602253	0.69403872	1
BHE23	0.721276551	1	0.518574985	0.892910302
HDDC2	0.721276551	1	0.499474594	0.966080889
SMYD2	0.721276551	0.996201231	0.499474594	1
CXA9	0.722300781	1	0.764606778	0.686967613
ZC11A	0.722300781	0.574900895	1	0.954095401
WNT7B	0.722300781	0.796417915	1	0.641580256
SYGP1	0.722300781	0.678283627	0.614096167	1
PNKP	0.722300781	0.549114571	0.958636286	0.981157784
CA131	0.722300781	0.549891524	0.959119111	0.971668721
THY1	0.725925353	0.996201231	0.504781583	1
MELK	0.725925353	1	0.85625837	0.646148467
RIMS1	0.725925353	0.623792684	0.622048631	1
SKOR2	0.725925353	1	0.520711677	0.888526173
IQGA1	0.725925353	0.55804672	0.927790327	1
MSHR	0.725925353	0.819414115	1	0.690171576
OR4S2	0.725925353	0.76421462	0.623006804	1
TNF11	0.725925353	0.705635643	0.603903013	1
SET1A	0.725925353	0.566583768	0.765367733	1
CG059	0.725925353	0.80327962	0.538661633	1
RM24	0.725925353	0.555901271	0.833201118	1
FRMD3	0.725925353	0.637819229	1	0.832626882
CTHB1	0.728835626	0.673186087	1	0.71979873
CADH1	0.728835626	1	0.539476614	0.887002387
RN122	0.728835626	0.914739802	0.510349197	1
HEAT8	0.728835626	0.996201231	0.924469106	0.628765804
ZIC5	0.729607651	0.786645222	0.56671302	1
CSF1	0.731199545	1	0.51851019	0.913775535
GIMA7	0.732525547	1	0.518574985	0.866372921
S4A5	0.732525547	1	0.58173662	0.873629382
ACHB	0.732525547	0.562594479	0.884082486	1
DCTN2	0.732620598	0.765884521	1	0.726405644
NPAL2	0.733576267	1	0.724712316	0.879747096
FOXP4	0.733576267	0.620312869	1	0.907106678
VAMP5	0.733576267	0.864347098	1	0.646507958
CDX1	0.733576267	0.996201231	0.909902185	0.641477749
HEBP1	0.733576267	0.996201231	0.512998497	0.988765031
WFDC2	0.737208029	0.996201231	0.892399451	0.632924619
LDLR	0.737208029	1	0.539476614	0.913775535
VASN	0.737208029	0.767584836	1	0.730382772
ETS1A	0.737208029	1	0.622048631	0.755503046
RPA49	0.737208029	0.642402969	1	0.861573889
OC116	0.737835902	1	0.539476614	0.963292974
AEBP1	0.738389358	0.665911725	1	0.77264161
CP074	0.738572163	0.981713594	0.958636286	0.642471663
M3K11	0.738572163	0.842224722	0.539476614	1
PRR12	0.738707845	0.646453253	0.647105105	1
EYA1	0.738707845	1	0.534821502	0.909433433
CAC3	0.739892218	1	0.58173662	0.821746219
SP5	0.74091473	1	0.881935591	0.642471663
STEA4	0.741371142	1	0.728384302	0.712921502
NFIA	0.741371142	0.875672501	0.537664383	1
SNPC2	0.742575369	1	0.702472434	0.693037071
PPR3B	0.742575369	0.796417915	0.616114779	1
SGCD	0.743351197	0.79678325	0.572096968	1
CX065	0.744745481	0.561857432	0.935174274	1
RFX3	0.747069347	0.705635643	0.625957081	1
CP2H2	0.747925951	1	0.710472473	0.64249702
GLU2B	0.747925951	0.616031583	1	0.907106678
WNT8B	0.750888615	0.620286571	0.818900388	1
LHX5	0.750888615	0.981713594	0.5256044	1
LTBP3	0.750888615	0.76421462	0.635846974	1
CB5D1	0.750888615	0.977574882	0.958636286	0.646507958
PPM1E	0.751227498	0.734265267	0.603903013	1
SNTAN	0.75370102	1	0.855663988	0.669732994
BHE41	0.75370102	0.844586699	0.600774332	1
HXD8	0.754319053	1	0.531439363	0.95512569
RHBT2	0.754404495	0.880096035	1	0.684052969
BMP2	0.75441364	1	0.534821502	0.887002387
HXB6	0.75441364	0.819414115	0.588240691	1
RL22L	0.75441364	0.58251765	0.972809701	0.97954542
HEMGN	0.755310535	0.703828814	1	0.846111204
PWP2A	0.758993353	0.57740771	0.924469106	1
ELAF	0.762482323	1	0.534821502	0.971668721
D19L1	0.762902926	1	0.58173662	0.90819599
SPB5	0.767419161	0.996201231	0.537664383	1
VAS1L	0.76744758	1	0.835976397	0.669732994
PO3F2	0.767788738	1	0.60356785	0.848056883
CATEA	0.771026141	0.906262505	0.973332055	0.656499903
CREM	0.771026141	0.959617217	0.539476614	1
KS6AA	0.77227124	1	0.541573444	0.902524274
CG055	0.773729451	1	0.662191968	0.755503046
ETS2	0.773979287	0.967163918	0.971357363	0.669732994
PDRG1	0.774424803	0.676822424	0.748646834	1
DYST	0.77525788	1	0.699034151	0.755503046
DYXC1	0.77525788	0.844586699	0.580865286	1
RNH	0.778237186	1	0.539476614	0.994099034
PAX6	0.778586336	0.615269225	0.829113304	1
H6ST3	0.779608751	0.793474494	0.609309669	1
LGI1	0.779789858	0.81307687	0.625957081	1
ODFP1	0.779789858	1	0.608218419	0.879747096
TPR	0.779789858	0.786645222	0.636050974	1
ACSM3	0.781771303	1	0.754531445	0.895774753
PLMN	0.781771303	1	0.754531445	0.895774753
SOSD1	0.781771303	0.734265267	0.636050974	1
PMEPA	0.781771303	0.691922994	0.694268274	1
AR8BA	0.781771303	0.996201231	0.958636286	0.669732994
CX7A2	0.781771303	0.823066421	0.623006804	1
GRAM3	0.782088064	0.765160366	0.625957081	1
CTRO	0.782693538	0.872440513	0.58173662	1
SMAD4	0.782693538	0.606396001	0.881160962	1
ENOB	0.782693538	1	0.622048631	0.884569512
ODC	0.78273854	1	0.855663988	0.684052969
FA9	0.784579618	0.595962415	0.93495331	1
IGHG3	0.786411439	1	0.550487845	0.953646305
CIB2	0.786411439	0.882131165	0.580865286	1
RBTN2	0.786411439	0.606396001	0.989076628	0.971668721
K1683	0.786411439	1	0.559166459	0.962760736
HSP70	0.786411439	0.613996604	0.838466513	1
HTRA1	0.786411439	0.678160141	0.773852887	1
CSRP1	0.787623087	0.710085579	1	0.824746144
ZNT2	0.788430524	0.880096035	1	0.755503046
BORE1	0.791042223	0.796417915	0.641126532	1
TOM5	0.792503876	1	0.615069487	0.909671155
NR2E3	0.79385372	0.840137028	0.640531782	1
TM173	0.794325657	0.876323626	1	0.755503046
SESN1	0.794325657	0.951812244	0.565848734	1
CHP3	0.794407186	0.651346924	1	0.934244808
TRPT1	0.794407186	0.820385279	0.634413917	1
GPR20	0.795172067	1	0.85625837	0.715326545
PHLA3	0.795681483	0.905939708	0.622048631	1
RORB	0.795681483	1	0.56671302	1
TET3	0.795681483	1	0.694127385	0.814569729
TMPS3	0.796489086	1	0.625957081	0.90440639
TFR2	0.796489086	0.852667277	0.611106303	1
SH3BG	0.796589017	0.637819229	0.872769407	1
ALX4	0.796817045	0.705635643	1	0.909671155
APOC2	0.796866174	0.710085579	1	0.896198259
WNT7A	0.797500385	0.793474494	1	0.810069792
HDAC6	0.798088432	1	0.833008002	0.708038332
APR	0.79933019	1	0.707237055	0.726405644
GAG	0.802742385	1	0.578734232	0.824746144
OTOGL	0.802742385	0.893734019	1	0.745009539
DAF2	0.804872852	0.996201231	0.574166618	1
AR13A	0.806487141	1	0.853736095	0.726896496
LAM2	0.806487141	1	0.649136991	0.866200546
SPD2A	0.806487141	0.966171607	0.989076628	0.708038332
MK13	0.806487141	0.664712188	0.79801817	1
PMYT1	0.809289114	0.962887128	0.989076628	0.713636275
COMD3	0.811477001	0.905939708	1	0.726896496
NSD1	0.811878457	0.966338916	0.989076628	0.708038332
FETUB	0.812664221	0.637819229	1	0.941253114
CCL4	0.81504804	0.867064334	1	0.726405644
CC172	0.81504804	0.699172103	1	0.913775535
CAH9	0.815163359	0.92413938	1	0.726405644
KBP	0.815163359	1	0.625957081	0.882248371
ATOH8	0.815670211	0.95865674	0.997790111	0.71979873
CGT	0.816100808	1	0.58173662	0.988765031
NOD2A	0.817320656	1	0.608218419	0.846111204
CC135	0.817320656	0.664742407	0.82921551	1
SEM3D	0.817498909	0.779711426	1	0.755503046
AQP3	0.817498909	0.734265267	1	0.846111204
BAZ2A	0.817498909	0.706947727	1	0.907106678
ID1	0.817498909	0.996201231	0.58173662	1
FGRL1	0.817498909	0.659573541	0.844530796	1
CSRN2	0.818305986	0.996201231	0.58173662	1
B4GT1	0.819255329	0.867064334	0.622048631	1
O14I1	0.826021164	1	0.924469106	0.726405644
TSR2	0.827918304	1	0.625957081	0.8920924
IL6RB	0.828558933	0.765160366	1	0.831890912
UBL5	0.828558933	0.765884521	1	0.824838612
SP7	0.829999239	0.644928623	0.921922714	1
GDF9	0.83200251	1	0.838466513	0.763204336
TICN2	0.834113031	0.996201231	0.958636286	0.715787908
TRY3	0.834596061	0.996201231	0.958636286	0.714666571
QRIC2	0.835575016	0.664742407	0.989076628	1
ARSD	0.835575016	1	0.699034151	0.771858183
POK20	0.835575016	0.69082706	0.903497809	1
SPEG	0.835575016	0.873455395	0.641126532	1
PEPB	0.835575016	1	0.614096167	0.941253114
RASM	0.835575016	0.914739802	0.619514218	1
EPHB3	0.836354731	1	0.622048631	0.915400187
SYT2	0.841395169	1	0.69403872	0.846111204
CD2B2	0.841395169	0.703828814	0.799410798	1
CERS2	0.841485149	1	0.623006804	0.913775535
GUC2F	0.843043993	0.891097477	1	0.90440639
K2C75	0.843043993	0.891097477	1	0.90440639
PO6F2	0.843043993	0.892167504	0.640056035	1
SHP2B	0.843600175	0.862547811	0.838466513	1
BMP15	0.843600175	0.884232784	0.636050974	1
HUMMR	0.843600175	1	0.719174572	0.813385832
ROS1	0.84481679	1	0.622048631	0.981157784
VISL1	0.845251906	0.664742407	0.912771226	1
AT1B1	0.845511265	0.895691055	1	0.90440639
AMPB	0.845511265	0.664712188	0.989076628	1
OTP	0.845511265	1	0.619777566	0.963292974
MYADM	0.845511265	1	0.912710792	0.726405644
ABI2	0.845511265	0.705635643	0.79908317	1
RFIP2	0.845511265	0.996201231	0.609309669	1
SYUA	0.845511265	0.665911725	0.958636286	1
FGFP3	0.8455712	0.698453767	0.895518799	1
RBM24	0.8455712	1	0.627710165	0.939668166
CC106	0.8455712	0.809472261	0.704328638	1
GALT5	0.846291137	0.676822424	0.989076628	1
OSTCN	0.846291137	0.832588786	0.699034151	1
Z385A	0.846291137	0.959617217	0.625957081	1
HXD9A	0.846550439	0.954162404	0.997170407	0.759970682
K2C1	0.848614361	0.863896845	0.704328638	1
FOXC2	0.848614361	1	0.947198991	0.726405644
PSMG3	0.848614361	1	0.678006838	0.850850051
KCMA1	0.849261261	0.939739535	1	0.755503046
PHF7	0.850974548	1	0.79801817	0.825269496
NFIB	0.851022672	1	0.623082544	0.975860446
SRGN	0.851022672	1	0.625957081	0.92033715
S10A4	0.851022672	1	0.640056035	0.954095401
GLL12	0.851821867	1	0.636050974	0.926596954
PE2R4	0.851821867	0.76421462	0.737955375	1
RGF1B	0.851821867	0.819414115	0.674904139	1
ROS	0.852047953	1	0.623006804	0.941253114
ANTR1	0.852047953	0.745801551	0.755688316	1
TRIL	0.852047953	1	0.618500775	1
CLTR2	0.853050389	0.700670935	0.921955112	1
OTUD1	0.853050389	1	0.916421318	0.755503046
ARMC7	0.853733492	1	0.619788453	1
FXRD1	0.853733492	0.786645222	0.754531445	1
GPX4	0.853733492	0.863896845	1	0.831890912
IF5A1	0.853733492	0.681754611	0.91391242	1
HUWE1	0.855215632	0.873632877	0.647105105	1
TAF9	0.855215632	0.71102985	0.873461693	1
S10AD	0.861413278	0.710085579	0.887132595	1
SMCA4	0.861923247	1	0.844462544	0.810069792
FA83C	0.861923247	0.900644191	1	0.77264161
DNJC9	0.861923247	1	0.625957081	0.954095401
EI2BA	0.862307209	0.996201231	0.622048631	1
PPR3A	0.862307209	1	0.641126532	0.907106678
TSN18	0.862617484	1	0.635846974	0.915400187
K1324	0.865013912	0.734265267	1	0.93130239
POL2	0.865067695	0.876323626	1	0.925664902
AQ12B	0.867551115	0.893734019	1	0.913775535
ENPP7	0.867551115	0.893734019	1	0.913775535
PDZD4	0.867551115	1	0.625957081	0.989425107
GNMT	0.867551115	0.895691055	1	0.781921231
YTX2	0.867562322	1	0.626558683	1
NCKX1	0.867562322	1	0.623006804	1
TSN15	0.867562322	0.705635643	0.892399451	1
CADH6	0.867562322	1	0.622048631	1
BMR1B	0.867562322	0.703887802	0.904150673	1
CC033	0.867562322	0.839063296	0.686546398	1
TX261	0.867562322	1	0.625957081	0.984511114
CK091	0.867562322	0.937604614	0.640056035	1
RS29	0.867562322	0.69082706	0.958636286	1
COX1	0.867562322	0.905939708	1	0.778038679
RAB20	0.868949461	1	0.674972013	0.913775535
PT100	0.868949461	1	0.699034151	0.90440639
RASF1	0.868949461	1	0.921922714	0.755503046
STMN4	0.868949461	0.937604614	1	0.781921231
FABPH	0.868958234	0.71102985	0.881935591	1
OSR2	0.869946348	0.745801551	1	0.941253114
PHC2	0.869946348	0.863896845	0.674972013	1
F176C	0.872231549	0.867064334	0.678006838	1
C102B	0.872800876	1	0.79801817	0.831890912
PLAC8	0.872800876	0.705635643	0.958636286	1
CHSP1	0.872800876	0.99261774	0.998199036	0.763204336
GAS7	0.874279587	1	0.625957081	1
DOC10	0.874351499	0.986518848	0.649435297	1
PA2G3	0.87563148	0.900644191	0.704328638	1
GKN1	0.876268902	0.996201231	0.972986307	0.755503046
MUSK	0.876268902	0.705635643	0.933833231	1
HEN1	0.877067594	1	0.625957081	1
MAST4	0.878019374	1	0.958636286	0.756640273
ZBT43	0.878019374	0.97901473	0.634413917	1
STAB2	0.879599908	0.819414115	1	0.846111204
LIPA3	0.879599908	1	0.649136991	0.984511114
HSF1	0.879599908	0.796417915	1	0.909433433
NAT6	0.879599908	1	0.95041926	0.763204336
RHG07	0.879599908	1	0.881160962	0.781921231
CLN6	0.879599908	1	0.79801817	0.824746144
FABP4	0.879599908	0.822704262	1	0.900898224
LY86	0.879599908	0.985391188	0.640056035	1
CCER1	0.879599908	0.715586772	1	0.971668721
CT027	0.879599908	0.823663392	0.754531445	1
AMD	0.879599908	0.951947758	0.640531782	1
SPB12	0.880140405	0.71102985	1	0.984119816
NDF2	0.881468938	0.705635643	0.958636286	1
CNN1	0.883874931	0.932526744	1	0.78198488
ENTP2	0.883874931	0.742372038	0.864745543	1
ASB16	0.884527506	0.876323626	1	0.954477389
I17EL	0.884527506	1	0.658099015	0.926596954
CCG7	0.88499124	0.71102985	0.958636286	1
PDLI5	0.886071547	1	0.636050974	1
RBFA	0.88626772	0.995363509	0.640056035	1
FZD7	0.887938058	0.867064334	1	0.879747096
ROBO1	0.889381066	0.745801551	0.844530796	1
ARTN	0.889986938	1	0.68199755	0.909671155
ZFPL1	0.889986938	0.981431794	1	0.79463223
CQ053	0.889986938	1	0.640056035	0.996480136
CAB39	0.891369065	1	0.640056035	1
RASEF	0.89151279	0.81307687	1	0.907106678
PDK2	0.89151279	1	0.694127385	0.909671155
CPSF7	0.891921089	0.795141295	1	0.965136078
FKB1B	0.892012925	0.726389093	1	1
IL17B	0.892705599	0.75367569	0.84064264	1
NKX25	0.892705599	1	0.640063265	1
XKR9	0.892705599	0.823663392	1	0.87905393
MUC16	0.892705599	0.900644191	0.731201985	1
ISL2	0.892705599	0.996201231	0.640531782	1
GEMI6	0.892705599	0.977574882	1	0.807915446
WNT3A	0.893522669	0.765884521	0.815257265	1
TR10B	0.893733497	0.977574882	0.649136991	1
ATP4A	0.893733497	1	0.674972013	0.944096975
CRTAP	0.893733497	0.725946977	0.989076628	1
RARGA	0.896103219	1	0.647105105	0.989425107
GRIA3	0.896103219	1	0.764606778	0.887230976
GPT	0.896103219	1	0.751366281	0.879747096
LGR6	0.89712659	1	0.73648304	0.909671155
PDE4D	0.89712659	0.76421462	0.924032889	1
SCRT1	0.897252803	1	0.958636286	0.781921231
SPAG7	0.897405978	1	0.958636286	0.78198488
V2R	0.897672167	0.915255136	0.870015354	1
GPR35	0.897672167	0.996201231	0.959119111	0.830707606
SC6A1	0.897672167	0.915255136	0.870015354	1
MBLC2	0.897672167	0.893734019	0.765367733	1
LMOD2	0.897672167	0.869765061	1	0.831890912
LYPD3	0.897672167	0.765884521	1	0.98468067
VGLU1	0.897672167	0.914739802	0.673521602	1
MFRP	0.897672167	0.76421462	1	0.971668721
HIF1A	0.897672167	0.839063296	1	0.909671155
CHD1	0.897672167	0.819414115	0.819919878	1
S7A13	0.897672167	0.848282207	0.715760339	1
DKK1	0.897672167	0.726389093	0.989076628	1
YI036	0.897672167	1	0.673521602	0.989425107
HXC8	0.897672167	0.823663392	1	0.887002387
HIPK2	0.897672167	1	0.939641026	0.795658654
F155A	0.897672167	0.76421462	1	0.971668721
F195A	0.897672167	0.745801551	1	1
RIPK4	0.897672167	1	0.85625837	0.828188582
GBRB2	0.897672167	1	0.754531445	0.884569512
ACTN2	0.897672167	0.765884521	0.857621525	1
EFNA5	0.898581468	0.893734019	1	0.861698752
MRP	0.898581468	0.734265267	0.987224015	1
GP128	0.899879305	0.796417915	0.79801817	1
CB068	0.900786522	1	0.881160962	0.831890912
CG073	0.902408454	0.822704262	1	0.913775535
ACTHR	0.90646256	0.900644191	1	0.971668721
PRG4	0.90646256	1	0.752547443	0.884569512
RL11	0.906610434	1	0.722704059	0.913775535
XPP2	0.906610434	1	0.958636286	0.814569729
PEO1	0.906610434	0.825267218	1	0.913775535
ANGP1	0.906741461	1	0.69694254	0.95512569
MMP13	0.908123485	0.996201231	0.989076628	0.810720202
NCS1	0.910296016	0.774335243	1	0.971668721
CC152	0.910561256	0.777531357	1	0.926596954
DKF2	0.910831804	0.742121958	0.999785688	1
SHRM3	0.912239405	0.867064334	1	0.907106678
JAZF1	0.912239405	1	0.699034151	0.932367577
GUC2C	0.9127479	0.884232784	0.788438257	1
THMS2	0.9127479	1	0.694127385	0.941253114
VSIG1	0.913125989	0.996201231	0.69403872	1
EP400	0.913125989	1	0.673521602	1
PRLHR	0.913125989	0.880064715	0.731079818	1
E2F3	0.913125989	1	0.764606778	0.893803373
PHF8	0.914261994	0.996201231	0.998199036	0.82210124
PACA	0.914261994	1	0.67155364	1
COX5B	0.915512612	1	0.79801817	0.879747096
COE1	0.916036902	0.932526744	0.69722374	1
MYLK	0.917694483	0.765884521	0.91071829	1
PAR12	0.918088131	0.985391188	0.996586603	0.82210124
VATA	0.918088131	1	0.881160962	0.831890912
MNS1	0.918088131	1	0.921922714	0.824838612
CABP2	0.91968728	1	0.753976076	0.909671155
HSBPL	0.920069574	1	0.699034151	0.954095401
MUC1	0.92143607	0.80913187	0.887132595	1
ITA2B	0.92143607	0.919397903	1	0.846111204
A1AF	0.92143607	1	0.691776886	0.971668721
ASXL2	0.92143607	0.996201231	0.989076628	0.82210124
MOT9	0.92143607	1	0.674972013	1
MBOA4	0.921473269	0.770933191	0.956187503	1
SH24B	0.921473269	1	0.903425302	0.846111204
MED25	0.921473269	0.796417915	1	0.971668721
LPPR2	0.921621487	1	0.754531445	0.918736877
IMP4	0.921621487	0.788519174	0.881058737	1
KCNB2	0.922714367	0.765160366	0.958636286	1
PROX2	0.923102574	0.981431794	1	0.848056883
CP4B1	0.923115516	0.946652416	0.755688316	1
TMIG1	0.923115516	0.841723218	1	0.934244808
CAMP3	0.923115516	0.782568546	1	0.991205682
VIPR1	0.923115516	1	0.674972013	1
MRC1	0.923115516	0.962887128	0.700849852	1
ATX2L	0.923115516	1	0.674972013	1
TYK2	0.923115516	1	0.958636286	0.824746144
CERS6	0.924580629	0.977574882	0.694126964	1
LX12B	0.925088123	1	0.69694254	0.990596141
TOP2B	0.925441838	0.986518848	1	0.845239457
HINT2	0.925441838	0.779711426	0.912147533	1
TMM9B	0.925441838	1	0.678006838	1
RL37A	0.925575961	0.796417915	0.875073764	1
APH1A	0.925943858	0.996201231	1	0.831890912
VSIG8	0.92681818	1	0.699034151	0.951961657
ABCAD	0.92681818	1	0.916421318	0.846111204
RL28	0.92681818	0.977574882	0.69694254	1
STBD1	0.92706817	1	0.958636286	0.831890912
Z385D	0.927447893	1	0.707237055	0.956200433
HNF4A	0.927878041	1	0.972986307	0.831890912
WASP	0.928027439	1	0.924469106	0.831890912
PRS23	0.928644308	0.796417915	0.890394824	1
CAV3	0.928960858	1	0.685834765	1
MLRA	0.928960858	0.996201231	0.707237055	1
ANTR	0.928960858	0.97901473	1	0.866200546
TMM40	0.928960858	0.984695291	1	0.848126001
GALR1	0.928960858	0.900644191	1	0.903356761
CO6	0.928960858	0.77503078	1	1
INSI1	0.928960858	0.767379345	0.998199036	1
TM208	0.928960858	0.996201231	0.695860702	1
KCRU	0.928960858	1	0.958636286	0.831890912
NDE1	0.928960858	1	0.958636286	0.831890912
F1892	0.929023512	0.792673995	0.91071829	1
SP16H	0.929205795	0.996201231	0.999813562	0.831890912
T198B	0.929205795	0.77365311	0.958636286	1
DNMBP	0.930241434	0.80913187	0.933833231	1
AMPN	0.930241434	0.822704262	1	0.939668166
SPAG5	0.930499853	1	0.699034151	0.971668721
SYT1	0.930956932	1	0.91526355	0.839865281
FIS1	0.930956932	1	0.958636286	0.831890912
RUNX3	0.931586866	0.986518848	0.731079818	1
CE57L	0.934920803	0.867064334	0.799951091	1
RAB4A	0.934920803	0.77503078	0.958636286	1
ZCH10	0.934920803	0.774335243	0.962397937	1
CRNN	0.934995855	1	0.878679212	0.879747096
GIPC3	0.936088549	1	0.69722374	1
OTX1	0.936088549	0.786645222	0.958636286	1
RHBT1	0.936088549	1	0.933833231	0.846111204
CC130	0.936088549	0.785967801	1	1
HHEX	0.936088549	1	0.939641026	0.845239457
AA1R	0.936088549	1	0.69722374	1
B3GN7	0.936088549	0.778970831	0.989076628	1
MORN2	0.936088549	0.88414544	1	0.91024305
GSCR2	0.936088549	0.809472261	0.892399451	1
SNAT	0.936885929	1	0.857640511	0.872643359
GP152	0.936885929	1	0.857640511	0.879747096
FLRT1	0.937147605	0.857315764	1	0.915400187
ZP2	0.938809007	0.955106628	1	0.897864931
FBLN2	0.938809007	0.962887128	1	0.887002387
DNJB8	0.938809007	1	0.85625837	0.887002387
JOS2	0.939208688	0.937604614	1	0.887002387
CLCA4	0.939321941	0.94215172	0.894119862	1
RM16	0.940532257	1	0.989076628	0.845239457
BCAR1	0.940532257	0.865609857	1	0.939668166
EMX2	0.941883596	1	0.818900388	0.913775535
SERC5	0.941883596	0.813668576	0.893319873	1
PKHG3	0.942964314	1	0.903497809	0.865690641
IBP1	0.943270235	0.996201231	1	0.848056883
ITA8	0.947204763	0.825267218	1	0.953646305
NTKL	0.947204763	1	0.958636286	0.846111204
CHIA	0.94754872	1	0.710345174	0.963292974
RAI3	0.94754872	0.819414115	1	0.991205682
SCN3A	0.94754872	1	0.834342223	0.913775535
RHG15	0.94754872	1	0.83292309	0.907106678
MDC1	0.94754872	0.79678325	0.958636286	1
NDUC1	0.94754872	0.925833334	0.781940309	1
CCNT1	0.94754872	0.914739802	1	0.907106678
LRC48	0.94754872	0.793474494	0.972986307	1
TMED4	0.94754872	1	0.999785688	0.847552351
GPR12	0.948610675	0.840244313	0.85625837	1
PATZ1	0.94863754	0.81307687	0.905656001	1
NEBU	0.949518681	0.81307687	1	0.971668721
CCNO	0.954250961	1	0.780383232	0.939668166
OVOL2	0.955571384	0.796417915	0.984666301	1
DDAH1	0.955571384	0.819414115	1	1
PACRG	0.955571384	0.914739802	1	0.909671155
FOXC1	0.955671211	1	0.959119111	0.84887154
LIN41	0.955671211	0.835496936	1	0.987830757
CCR10	0.956072773	0.848282207	1	0.926596954
NCK5L	0.956072773	0.82956913	1	0.988765031
C560	0.956072773	0.915255136	1	0.909671155
MYH7B	0.958079103	0.937604614	1	0.881447027
GAK4	0.958079103	1	0.754531445	0.963292974
I22R1	0.958079103	1	0.731079818	1
RELB	0.958079103	0.932526744	0.765367733	1
CTNA2	0.958079103	1	0.809716668	0.915400187
AUGN	0.958079103	0.831448282	1	0.989425107
HIC2	0.958079103	0.835496936	1	0.988765031
OGFD1	0.958079103	0.797223832	0.974171598	1
LYSM2	0.958079103	0.93576228	1	0.907106678
WDR41	0.958079103	0.86097747	1	0.949588318
S12A4	0.958079103	0.833806059	1	0.989425107
GALR2	0.960000073	1	0.815257265	0.90440639
SBSPO	0.960000073	0.996201231	1	0.887002387
THOC5	0.961715998	1	0.754531445	0.971668721
TULP1	0.962577327	0.905939708	1	0.95939763
CHODL	0.962577327	1	0.731079818	1
AKTS1	0.962577327	1	0.755688316	0.988765031
ZN668	0.962577327	0.91903861	1	0.90440639
FKBP6	0.962577327	1	0.924032889	0.888526173
KCD14	0.963806738	1	0.79801817	0.913775535
K2C6A	0.964010993	1	0.903497809	0.981157784
MTR	0.964010993	0.966338916	0.754531445	1
PPE2	0.964355633	0.996201231	1	0.867967755
PO22	0.964355633	1	0.881275179	0.909671155
NR0B1	0.964355633	1	0.921922714	0.895774753
SERP3	0.964956875	1	0.728686168	1
GAGC	0.966222811	1	0.938141946	0.879747096
TNR17	0.968326806	0.905939708	1	0.941530914
CJ112	0.968879657	1	0.736030742	1
SC6A4	0.968879657	1	0.73648304	1
NMD3A	0.968879657	0.863896845	0.883256473	1
MYO9A	0.968879657	0.914739802	1	0.909671155
NHSL1	0.968879657	1	0.731079818	1
AN13B	0.968879657	1	0.799951091	0.941253114
GDF11	0.968879657	0.932526744	0.79140162	1
VIP	0.968879657	1	0.79801817	0.941253114
NTCP7	0.968879657	1	0.753976076	0.996480136
CF136	0.968879657	1	0.958636286	0.873629382
JAM1	0.968879657	0.863896845	1	0.965935576
PPBT	0.968879657	1	0.857640511	0.909671155
NDUS5	0.968879657	1	0.736030742	1
PARK7	0.968879657	0.996201231	0.754531445	1
RS16	0.968879657	0.819414115	1	1
MLL4	0.969297187	1	0.921922714	0.902518638
CYB	0.971088581	1	0.921922714	0.875484261
SCRT2	0.971088581	0.959553889	0.79801817	1
BAP18	0.971088581	0.891097477	0.84745213	1
SPAG6	0.971088581	1	0.79801817	0.966080889
CT085	0.971088581	0.962887128	1	0.903356761
IASPP	0.971280607	1	0.936541045	0.879747096
EPB42	0.971280607	0.819414115	0.989076628	1
QCR10	0.972042503	1	0.73986758	1
ZN488	0.972883661	1	0.754531445	1
STRN4	0.973147645	0.996201231	1	0.887230976
SPIC	0.974534227	1	0.748646834	1
LRRC2	0.974534227	1	0.754531445	1
SIX3	0.974534227	1	0.754531445	1
PKHA5	0.974534227	1	0.972809701	0.879747096
SPTB2	0.974534227	1	0.77131594	0.991205682
STAR4	0.974534227	0.842224722	1	0.995573804
RT21	0.974534227	0.996201231	1	0.890156367
CDC37	0.974534227	1	0.747724285	1
WNT2	0.97454974	0.951947758	1	0.886622183
UT2	0.97454974	0.970603032	1	0.887230976
KCNKI	0.97454974	1	0.753976076	1
NTRK1	0.97454974	0.996201231	0.773852887	1
LRRC1	0.97454974	1	0.754531445	1
RGS13	0.97454974	0.996201231	1	0.892910302
ZN345	0.97454974	0.959617217	1	0.909671155
ACTS	0.97454974	0.876323626	1	0.955983523
RFX1	0.97454974	0.914739802	0.834342223	1
OPSO	0.97454974	0.905939708	0.838466513	1
XRCC4	0.97454974	1	0.989076628	0.879747096
VKOR1	0.97454974	1	0.881160962	0.912169093
AT1B2	0.97454974	0.905939708	0.881160962	1
ANR32	0.97454974	1	0.7520237	1
T170B	0.97454974	0.844586699	0.926274725	1
ANM1	0.97454974	1	0.958636286	0.889009845
BHA09	0.974767853	0.844586699	1	1
SOCS3	0.974767853	0.955106628	1	0.913775535
ZIC2	0.974906629	0.839118283	0.949610269	1
DHYS	0.976017495	1	0.755688316	1
NPT2A	0.977310908	1	0.86520949	0.913775535
MIXL1	0.977310908	0.996201231	0.765367733	1
GLL1A	0.977310908	1	0.799951091	0.971668721
TFPT	0.977310908	1	0.900799748	0.913775535
LHX1	0.977310908	1	0.958636286	0.884569512
PPIH	0.977310908	0.835496936	0.958636286	1
RNK	0.977310908	0.900644191	1	0.941253114
CBWD1	0.978324431	0.913297674	0.842703145	1
KPYK	0.978324431	1	0.754531445	1
ADCL4	0.979081457	0.977195622	0.922700437	1
PAX5	0.979081457	0.977195622	0.922700437	1
HYALP	0.979081457	0.913871803	0.835976397	1
PEX12	0.979081457	0.959553889	1	0.926596954
CKAP5	0.979081457	0.900644191	0.916421318	1
S10A1	0.979081457	1	0.886999302	0.909671155
SHIP2	0.979081457	1	0.87644244	0.927679522
MEOX1	0.979081457	0.865609857	1	0.989425107
PLOD3	0.979081457	0.840137028	0.962397937	1
PCD10	0.979081457	1	0.933833231	0.909433433
DBND1	0.979081457	1	0.912147533	0.909671155
SDC4	0.979081457	1	0.759098187	1
TX264	0.979081457	1	0.754531445	1
PENK	0.979081457	0.840137028	0.972809701	1
RHOB	0.979081457	0.996201231	0.759064988	1
OXA1L	0.981922672	1	0.800573736	0.975860446
F212A	0.982923468	0.840137028	0.974171598	1
ZBT12	0.985071673	0.935334019	1	0.939668166
NCAM2	0.986871876	1	0.759098187	1
CC28A	0.987336368	0.851451072	1	1
ARFG3	0.987988323	0.861505365	1	1
IL20	0.988273273	0.872440513	0.958636286	1
EIF3G	0.988273273	1	0.958636286	0.903356761
TBRG1	0.989011947	0.892167504	0.892399451	1
FA83G	0.991088939	0.98923961	0.764678402	1
NCALD	0.992067668	1	0.776481845	1
ENV	0.99312203	0.932526744	0.84745213	1
EXOS3	0.99312203	0.873455395	0.933833231	1
CENPH	0.995767174	0.863896845	0.958636286	1
ABCG8	0.996495935	1	0.942317961	0.903356761
FOXD1	0.996495935	0.981713594	0.831487198	1
EFNA4	0.996495935	1	0.861955615	0.963292974
C109B	0.996495935	0.996201231	0.781940309	1
RM35	0.996495935	0.873455395	1	1
SERF2	0.996495935	1	1	0.903356761
ABCD2	0.996495935	0.920076555	0.85625837	1
LIPM	0.997066574	0.981431794	0.925177838	1
OVOS	0.997066574	0.981431794	0.925177838	1
CFAD	0.997066574	0.996201231	1	0.909433433
RT14	0.997066574	0.876323626	1	1
PK1L2	0.999637831	0.996201231	1	0.907106678
USH2A	0.999637831	0.946652416	0.828317455	1
FCRL1	0.999637831	1	0.958636286	0.906806777
CUL7	0.999637831	0.996201231	0.79801817	1
ZN383	0.999637831	1	1	0.907106678
SKAP1	0.999637831	1	0.79801817	0.998146279
DUS13	0.999637831	0.996201231	0.796095557	1
CD83	0.999637831	0.863896845	0.989076628	1
VIP2	0.999637831	1	0.842703145	0.984511114
HS3S1	0.999637831	0.864200253	0.989076628	1
PP12C	0.999637831	0.865609857	1	1
T38BB	0.999637831	0.996201231	0.79801817	1
GNAO	0.999637831	1	0.78517861	1
PF23A	0.999637831	0.937604614	0.850686512	1
HOOK2	0.999637831	1	0.969270016	0.903356761
SPAG8	0.999637831	0.884232784	0.924032889	1
BIN3	0.999637831	0.863896845	0.958636286	1
ZN704	0.999637831	1	0.989076628	0.90440639
F188A	0.999637831	0.937604614	0.875375815	1
ICMT	0.999637831	0.932526744	1	0.963292974
SNAA	0.999637831	0.914739802	1	0.971668721
PI42B	0.999637831	0.914739802	0.875375815	1
MPPD1	0.999637831	0.910006284	0.881275179	1
RL27A	0.999861682	0.996201231	0.972986307	1
ARRC	0.999861682	0.996201231	0.958636286	1
BAI2	0.999861682	0.996201231	0.958636286	1
CAC1C	0.999861682	0.996201231	0.958636286	1
CBPE	0.999861682	0.996201231	1	1
COX2	0.999861682	0.996201231	0.958636286	1
DPYL2	0.999861682	0.996201231	1	0.991205682
DTHD1	0.999861682	0.996201231	0.958636286	1
G6PI	0.999861682	0.996201231	1	1
HBB	0.999861682	0.996201231	0.972986307	1
HMX2	0.999861682	0.996201231	1	1
KCC2B	0.999861682	1	0.972809701	1
MSMP	0.999861682	0.996201231	0.958636286	1
MYH1	0.999861682	0.996201231	1	1
MYH2	0.999861682	0.996201231	0.958636286	1
MYH3	0.999861682	0.996201231	1	1
MYH8	0.999861682	0.996201231	0.958636286	1
MYSS	0.999861682	0.996201231	1	1
N4BP3	0.999861682	0.996201231	1	1
NF1	0.999861682	1	0.949610269	1
NRAM2	0.999861682	0.996201231	1	1
O10AC	0.999861682	0.996201231	0.958636286	1
POL	0.999861682	0.996201231	0.958636286	1
RL12	0.999861682	0.996201231	1	1
RL7A	0.999861682	1	0.972809701	1
RLA2	0.999861682	1	0.972809701	1
SCNAA	0.999861682	0.996201231	1	1
SFRP5	0.999861682	1	0.949610269	1
SKP1	0.999861682	0.996201231	0.958636286	1
TBA	0.999861682	0.996201231	0.972986307	1
TITIN	0.999861682	0.996201231	1	1
TPIS	0.999861682	0.996201231	0.972986307	1
UPK3B	0.999861682	1	0.949610269	1
VDAC2	0.999861682	0.996201231	0.958636286	1
A2MG	0.999861682	0.996201231	1	0.971668721
AMPE	0.999861682	1	0.958636286	1
CR2	0.999861682	1	0.958636286	1
CYC	0.999861682	0.981722095	1	1
ENT1	0.999861682	1	0.907845785	0.984511114
GUC2D	0.999861682	0.996201231	1	1
HSP7C	0.999861682	1	0.958636286	1
K2C5	0.999861682	1	0.958636286	1
KLK14	0.999861682	0.986518848	0.942317961	1
LYPD2	0.999861682	1	0.958636286	1
RL13	0.999861682	1	0.972986307	1
RS4	0.999861682	1	0.958636286	1
SSPO	0.999861682	0.97901473	1	0.981157784
ST1C4	0.999861682	0.996201231	0.958636286	1
ART2	0.999861682	1	1	1
CO4A	0.999861682	1	1	1
CO6A4	0.999861682	1	0.958636286	0.987830757
ENTP8	0.999861682	0.869713075	0.924469106	1
ESPNL	0.999861682	0.996201231	1	1
FOXE4	0.999861682	1	0.958636286	0.984511114
GPR98	0.999861682	0.996201231	1	1
GSC	0.999861682	1	0.892399451	0.927679522
HV02	0.999861682	1	1	1
ISX	0.999861682	1	0.958636286	0.987830757
LCK	0.999861682	1	0.958636286	0.984511114
LIPHB	0.999861682	0.95865674	0.949610269	1
LOXH1	0.999861682	0.95865674	0.949610269	1
MEF2B	0.999861682	1	1	1
N2F1B	0.999861682	1	0.842703145	0.989425107
NDKM	0.999861682	0.900644191	1	1
RL8	0.999861682	0.986518848	1	0.909671155
ST14	0.999861682	0.875480086	0.932206544	1
ST1B1	0.999861682	1	0.958636286	1
TBA1	0.999861682	0.996201231	1	0.928914915
TM63B	0.999861682	1	0.839378605	1
A2ML1	0.999861682	1	1	1
AAKG3	0.999861682	1	0.942317961	0.941253114
CCR4	0.999861682	1	0.917009153	0.971668721
DSL1	0.999861682	1	1	1
ECLC	0.999861682	1	1	1
GCNT1	0.999861682	0.996201231	1	0.952878528
I23O2	0.999861682	1	0.87644244	1
ITK	0.999861682	1	1	1
LPH	0.999861682	1	0.958636286	0.963292974
MYH7	0.999861682	0.981431794	1	0.979577981
PDIA2	0.999861682	1	1	1
PH4H	0.999861682	1	1	1
RHG32	0.999861682	0.915028042	0.949610269	1
S26A5	0.999861682	1	0.927790327	1
SBP1	0.999861682	1	0.815257265	1
SKDA1	0.999861682	1	1	1
TBX5	0.999861682	1	1	1
TMC2	0.999861682	1	1	1
TRY2	0.999861682	0.996201231	0.85412803	1
TYRP2	0.999861682	1	1	1
ICEN	0.999861682	1	1	1
C4BPA	0.999861682	1	0.958636286	1
CAN9	0.999861682	1	0.958636286	1
G2E3	0.999861682	1	1	1
O52D1	0.999861682	1	1	1
P3F3A	0.999861682	1	0.959503708	1
PPBI1	0.999861682	1	0.992430384	1
TAR1	0.999861682	0.959617217	0.92474323	1
TECTB	0.999861682	1	0.881160962	0.989425107
GTD2A	0.999861682	1	0.795424053	1
LOXL4	0.999861682	1	0.815260312	1
RETST	0.999861682	0.962887128	1	1
S13A5	0.999861682	1	0.958636286	0.913775535
SIG15	0.999861682	0.996201231	1	1
CXB5	0.999861682	1	0.942317961	1
IL8H	0.999861682	1	0.846402667	0.971668721
NOX3	0.999861682	1	0.79801817	1
PLCA	0.999861682	0.981713594	1	1
RLA0	0.999861682	1	1	1
SPB10	0.999861682	0.996201231	1	0.963292974
TBB	0.999861682	0.996201231	1	0.963292974
TM252	0.999861682	1	1	1
TNMD	0.999861682	1	0.881160962	1
RL17	0.999861682	1	1	1
RS18	0.999861682	0.996201231	1	1
CMBL	0.999861682	1	0.997170407	1
CRLF2	0.999861682	1	1	1
FETUA	0.999861682	1	1	1
GTR9	0.999861682	1	1	1
ITB4	0.999861682	1	1	1
LTV1	0.999861682	1	0.984666301	1
MOS1T	0.999861682	0.977574882	1	1
MYH6	0.999861682	1	0.892399451	1
MYOM3	0.999861682	1	1	1
OTOG	0.999861682	1	1	1
OTOP1	0.999861682	0.996201231	0.942317961	1
PRPS2	0.999861682	1	0.989076628	0.98854329
RUNX2	0.999861682	1	0.958636286	1
TMED6	0.999861682	1	0.998199036	1
FAT4	0.999861682	1	0.907525118	0.984511114
HNF4G	0.999861682	0.996201231	1	1
KCNV2	0.999861682	1	1	1
S6A20	0.999861682	1	1	0.974164675
SETMR	0.999861682	1	1	1
RBP17	0.999861682	1	0.972986307	1
GTR2	0.999861682	1	0.989076628	1
HXA11	0.999861682	0.996201231	0.85625837	1
PAX9	0.999861682	1	0.947826347	0.918018692
PHX2A	0.999861682	1	1	0.991205682
RIMN	0.999861682	1	1	1
SC5AA	0.999861682	1	1	1
SFRP2	0.999861682	0.981431794	0.892399451	1
APOB	0.999861682	0.996201231	1	1
DYH3	0.999861682	0.919397903	0.959503708	1
K1C12	0.999861682	0.95865674	1	1
NK2R	0.999861682	1	1	1
NYX	0.999861682	1	1	1
PLPP	0.999861682	1	0.962397937	1
POK3	0.999861682	0.996201231	1	1
RK	0.999861682	0.977195622	1	1
DYH11	0.999861682	1	1	1
GSX2	0.999861682	1	0.938881012	0.909671155
MAS	0.999861682	1	1	1
PIRT	0.999861682	0.996201231	0.958636286	1
SCX	0.999861682	1	1	0.913775535
SMAGP	0.999861682	1	0.958636286	0.982348697
ANGL4	0.999861682	0.996201231	1	1
HUTH	0.999861682	1	1	0.941253114
KRFJ	0.999861682	1	1	1
MDH1B	0.999861682	1	1	0.988765031
NKPD1	0.999861682	1	1	1
OPN5	0.999861682	1	0.989076628	0.971668721
PCSK5	0.999861682	1	0.916887671	1
TDRD5	0.999861682	1	1	1
CAC1F	0.999861682	0.996201231	1	1
CD40L	0.999861682	1	1	1
F163A	0.999861682	1	1	1
FA7	0.999861682	1	1	1
FR1L6	0.999861682	1	0.989076628	0.92033715
GLL14	0.999861682	1	1	1
S6A18	0.999861682	1	1	1
TSHR	0.999861682	1	0.989076628	1
AMP2	0.999861682	1	0.966302971	1
NIPA2	0.999861682	1	1	1
PKHJ1	0.999861682	1	0.973332055	1
PRS56	0.999861682	1	1	1
DMBT1	0.999861682	1	1	1
DOXA1	0.999861682	1	0.930162304	1
MT21C	0.999861682	1	0.959395251	1
OTOL1	0.999861682	0.919397903	1	0.963292974
SOX11	0.999861682	1	1	0.994099034
TNFB	0.999861682	1	0.887132595	1
ARI1A	0.999861682	1	1	0.979762864
DAF	0.999861682	1	1	1
01-Mar	0.999861682	1	0.84745213	1
CTCFL	0.999861682	0.996201231	0.936541045	1
FOXN1	0.999861682	1	1	1
I22R2	0.999861682	1	1	1
JNK	0.999861682	1	1	1
PROD2	0.999861682	0.953098336	0.921276381	1
VF602	0.999861682	1	1	1
MATN1	0.999861682	0.996201231	0.959119111	1
POL5	0.999861682	1	1	1
VPRT	0.999861682	1	1	1
CL028	0.999861682	1	1	1
NR1H4	0.999861682	0.996201231	0.963872401	1
OCEL1	0.999861682	1	1	1
PLEC	0.999861682	1	0.974171598	1
RXRG	0.999861682	1	1	0.971668721
UB2R2	0.999861682	1	1	1
BRAF	0.999861682	1	1	1
K1C20	0.999861682	1	1	0.977068893
KRF2	0.999861682	1	1	1
NR3L1	0.999861682	1	0.958678224	1
PKDRE	0.999861682	1	0.998765625	1
PRD13	0.999861682	1	0.958636286	1
RPC7L	0.999861682	1	1	1
BCOR	0.999861682	1	1	1
CUBN	0.999861682	0.962887128	1	1
ES8L3	0.999861682	1	0.958636286	1
GP115	0.999861682	0.921461251	1	1
HXD13	0.999861682	1	0.92474323	1
KV119	0.999861682	1	0.959503708	0.913775535
LAMBV	0.999861682	1	1	1
OL488	0.999861682	1	0.924032889	1
RB39B	0.999861682	1	0.958636286	1
TNNT2	0.999861682	1	0.911009726	0.913775535
HGD	0.999861682	1	1	1
HMX1	0.999861682	0.985391188	1	1
JAK3	0.999861682	1	0.998199036	0.989425107
K1671	0.999861682	1	0.958636286	0.965935576
S6A12	0.999861682	1	1	1
C163A	0.999861682	1	0.881935591	1
EVL	0.999861682	0.996201231	0.875375815	1
PDILT	0.999861682	0.996201231	1	1
CA2D4	0.999861682	1	1	1
FOXD3	0.999861682	1	0.959119111	1
GPX2	0.999861682	1	0.933833231	0.915400187
THYG	0.999861682	1	0.91071829	0.941253114
ERBB4	0.999861682	1	1	1
GRCR2	0.999861682	1	1	1
HEPC	0.999861682	1	1	1
OPSP	0.999861682	1	1	1
ROBO3	0.999861682	1	1	1
OTX5	0.999861682	0.996201231	0.958636286	1
OMP	0.999861682	1	0.880424942	1
P2RY4	0.999861682	1	0.983611452	1
CTXN2	0.999861682	1	0.933833231	0.954095401
EXSA	0.999861682	1	1	1
CC138	0.999861682	1	1	1
FUT9	0.999861682	1	1	1
HAOX1	0.999861682	1	1	1
AT134	0.999861682	1	0.958636286	1
VPRE3	0.999861682	0.996201231	1	1
AOC3	0.999861682	1	1	1
NKX23	0.999861682	1	1	1
DYH5	0.999861682	1	0.829113304	0.991205682
KCNN4	0.999861682	1	1	0.981157784
S26A2	0.999861682	1	1	1
TLX1	0.999861682	1	0.992430384	1
CD248	0.999861682	1	1	1
DESP	0.999861682	1	1	1
FLNC	0.999861682	0.941227847	1	1
EYS	0.999861682	1	1	1
FR1L4	0.999861682	1	1	1
MELT	0.999861682	1	1	1
TINAG	0.999861682	1	1	1
C1QT9	0.999861682	0.954162404	0.997170407	1
CA106	0.999861682	1	1	1
PTG3L	0.999861682	1	1	1
ANK1	0.999861682	0.912890352	1	0.991205682
ENR1	0.999861682	1	0.972809701	1
MAST1	0.999861682	1	1	1
MEP1B	0.999861682	1	0.79140162	1
RASF5	0.999861682	1	0.989076628	1
GTR11	0.999861682	0.981431794	1	1
GLL4	0.999861682	1	1	1
MYH13	0.999861682	1	0.836379317	1
TOPRS	0.999861682	1	0.989076628	1
P5F11	0.999861682	1	1	1
ACHA6	0.999861682	1	0.989076628	1
CHST8	0.999861682	0.905939708	1	1
HTRB2	0.999861682	1	1	1
IKKE	0.999861682	1	0.958636286	1
PVA	0.999861682	0.996201231	1	0.937994574
ZNT8	0.999861682	1	1	1
NET3	0.999861682	1	1	1
K1383	0.999861682	1	0.992430384	1
S39A4	0.999861682	1	0.958636286	1
AT2L2	0.999861682	1	1	1
GP141	0.999861682	1	1	1
PD2R	0.999861682	1	1	1
RDH12	0.999861682	1	1	1
MLRB	0.999861682	1	1	1
PRDM6	0.999861682	0.996201231	0.924469106	1
SC6A7	0.999861682	0.981431794	1	0.917914031
SIAL	0.999861682	1	0.958636286	0.991205682
CP1A4	0.999861682	1	0.972986307	1
GNAT2	0.999861682	1	1	1
KIF17	0.999861682	1	1	1
NKX32	0.999861682	0.996201231	1	0.941253114
PEPC	0.999861682	0.973118906	0.958636286	1
RTJK	0.999861682	1	1	1
EVX2	0.999861682	1	0.91391242	1
RNL2	0.999861682	0.970603032	1	1
SC5A9	0.999861682	1	1	1
AT8B1	0.999861682	1	1	1
FUT5	0.999861682	0.937604614	1	1
UBP38	0.999861682	0.893734019	0.937277828	1
ASTL	0.999861682	1	1	1
DLG1L	0.999861682	0.986518848	1	1
HTRB1	0.999861682	1	0.999813562	1
OLIG3	0.999861682	0.996201231	1	1
MTP	0.999861682	1	0.91391242	0.996480136
NDUB4	0.999861682	0.996201231	0.942317961	1
RAB17	0.999861682	0.922790385	0.958636286	1
CP26C	0.999861682	0.995112938	1	0.984511114
RDHE2	0.999861682	1	1	1
ACER1	0.999861682	1	0.818900388	0.992610983
ARRD3	0.999861682	1	1	1
LENG1	0.999861682	1	1	1
PZRN3	0.999861682	0.986518848	0.92474323	1
HLX	0.999861682	1	0.958636286	1
H2AJ	0.999861682	1	1	1
NIPA3	0.999861682	1	0.958636286	1
TNFL8	0.999861682	1	1	1
NIPBL	0.999861682	0.963380784	1	1
T4S4	0.999861682	1	1	1
ZN790	0.999861682	1	1	1
FOXI3	0.999861682	1	1	0.97572617
ANO1	0.999861682	1	1	1
KDM6B	0.999861682	1	1	0.98468067
TLE1	0.999861682	1	0.958636286	1
SWAHB	0.999861682	1	0.947198991	0.971668721
CCL17	0.999861682	0.996201231	1	1
FAIM1	0.999861682	1	1	1
IFNB	0.999861682	1	1	1
TDRD6	0.999861682	0.996201231	1	0.913775535
F13B	0.999861682	1	1	1
IPIL1	0.999861682	1	0.959503708	1
S620A	0.999861682	1	0.997790111	1
[truncated: 1,504 more rows]
